# Supplementary material for: TAF4b Regulates Oocyte-Specific Genes Essential for Meiosis
Source: PLoS Genet. 2016 Jun 24;12(6):e1006128. doi: 10.1371/journal.pgen.1006128 (PMC4920394; doi:10.1371/journal.pgen.1006128)
Supplement: S1 Table — Coordinate gene expression profiles of human fetal ovary over gestational time were analyzed with Pearson Correlations and Ingenuity Pathway Analysis. Human TAF4B was found to be most highly correlated with the expression of a network of meiotic regulators. (XLSX) [file pgen.1006128.s006.xlsx]

## Sheet: taf4b_pearson_ovonly_gse15431.t
Probeset	GeneSymbol	Pearson_TAF4B	Pearson P-value	GSM387005	GSM387006	GSM387007	GSM387008	GSM387009	GSM387010	GSM387011	GSM387012	GSM387013	GSM387014	GSM387015	GSM387016	GSM387017	GSM387018	GSM387019	GSM387020	GSM387021
235020_at	TAF4B	1	0.00427675	463.17	349.04	325.47	559.15	820.35	997.71	1147.73	1354.5	864.28	1179.86	994.38	906.21	1138.92	1149.4	1070.09	881.02	1754.07
201990_s_at	CREBL2	0.99	0.00423398	414.98	317.3	342.46	449.51	528.8	663.54	747.94	784.79	524.9	750.98	680.13	629.63	736.93	742.31	726.62	631.55	990.63
1554572_a_at	suv39h2	0.97	0.00414845	448.53	349.09	365.17	420.51	597.36	856.78	953.9	889.12	607.34	932.66	709.51	626.98	788.79	911.89	849.22	672.56	1304.85
209194_at	CETN2	0.97	0.00414845	931.44	849.59	866.8	1070.56	1107.59	1363.79	1337.88	1423.31	1210.24	1436.61	1291.09	1199.04	1390.4	1443.09	1407.88	1203.23	1651.18
215245_x_at	FMR1	0.97	0.00414845	1020.14	1038.08	847.62	1145.23	1481.34	2145.42	2276.79	2365.48	1793.24	2077.92	1883.24	1923.34	2317.51	2000.01	2083.06	2102.22	3244.71
220992_s_at	C1orf25	0.97	0.00414845	568.57	490.96	522.69	680.63	893.14	1251.74	1676.57	1526.79	1252.65	1715.75	1245.93	1140.08	1473.18	1529.9	1482.85	1357.06	2559.32
202069_s_at	idh3a	0.96	0.00410568	165.34	149.02	153.78	147.69	180.72	284.46	362.42	329.14	253.64	319.06	277.48	239.32	308.21	305.32	290.94	269.45	444.31
203690_at	TUBGCP3	0.96	0.00410568	1047.33	1001.49	761.31	970.82	1257.76	1539.72	1900.84	1870.7	1159.97	1790.38	1644.24	1512.22	1882.69	1643.52	1689.28	1644	2560.8
210041_s_at	Pgm3	0.96	0.00410568	173.97	153.69	186.13	177.49	238.18	331.78	451.01	420.2	345.86	441.48	372.24	314.78	383.78	428.65	355.69	354.04	620.81
210154_at	ME2	0.96	0.00410568	105.07	103.09	77.44	84.6	203.94	213.52	272.76	243.36	170.54	232.16	212.75	204.41	234.61	232.77	241.21	173.13	374.3
219343_at	CDC37L1	0.96	0.00410568	330.14	311.32	238.7	368.48	423.2	582.11	580.76	637.54	440.71	539.04	531.19	591.49	586.95	557.04	582.2	483.03	918.54
228597_at	C21orf45	0.96	0.00410568	1240.33	1157.61	1166.9	1257.39	1348.02	1576.39	1706.3	1642.33	1320.88	1600.16	1531.9	1464.22	1553.42	1529.68	1439.74	1389.59	1931.46
230860_at	C3orf34	0.96	0.00410568	467.56	417.83	563.3	492.03	706.83	902.4	1048.54	1140.41	704.99	1236.91	904.37	820.83	971.53	919.87	867.68	780.47	1522.8
1554509_a_at	fam188a	0.95	0.00406291	112.73	116.54	127.08	125.96	163.14	258.56	288.08	295.8	243.57	248.57	214.11	170.69	261.73	299.3	239.08	217.41	377.25
201371_s_at	cul3	0.95	0.00406291	1225.46	1100.53	1193.13	1220.13	1431.61	2026.63	2294.73	2145.11	1778.19	2139.51	1879.96	1740.36	2018.11	1965.72	1739.6	1844.25	2572.36
203333_at	KIFAP3	0.95	0.00406291	341.21	284.17	289.59	291.49	456.35	534.13	774.25	704.17	426.79	673.84	553.57	559.8	595.72	587.29	523.98	486.84	845.03
203517_at	MTX2	0.95	0.00406291	542.81	493.68	393.32	653.58	650.36	960.3	1109.52	1131.66	960.02	1247.2	916.67	877.7	940.14	1067.76	1093.2	866.42	1362.4
206588_at	dazl	0.95	0.00406291	686.29	616.77	634.86	716.45	1100.05	2081.55	1876.96	2049.14	1716.5	1778.45	1780	1635.9	1926.14	1927.82	1967.15	1737.08	2930.06
209526_s_at	HDGFRP3	0.95	0.00406291	215.71	214.86	195.27	221.55	340.17	490.39	524.13	462.83	386.8	463.64	409.53	394.06	487.33	475.44	458.35	431.34	606.81
209817_at	PPP3CB	0.95	0.00406291	954.74	861.9	891.84	985.75	1050.22	1513.32	1800.55	1726.51	1606.68	1855.53	1505.64	1343.33	1590.89	1708.04	1661.05	1453.41	2203.88
210153_s_at	ME2	0.95	0.00406291	185.78	171.56	134.92	141.39	339.38	366.23	400.53	375.12	317.72	375.12	320.17	337.47	352.45	384.67	343.2	311.64	603.38
213149_at	dlaT	0.95	0.00406291	680.03	563.88	500.1	603.73	917.2	998.43	1159.29	1103.89	905.81	1029.52	999.16	1078.68	1223.5	1027.73	1078.21	1047.93	1542.85
217819_at	GOLGA7	0.95	0.00406291	2035.78	2050.33	2060.18	2538.21	2841.99	2884.01	3468.01	3363.29	2798.15	3210.48	2852.34	3171.99	3167.38	3238.59	3306.11	2498.32	3897.78
225061_at	Dnaja4	0.95	0.00406291	122.23	190.28	133.4	124.31	227.45	374.63	568.82	648.85	346.61	578.99	361.58	381.89	442.12	534.05	480.65	387.31	722.51
231472_at	fbxo15	0.95	0.00406291	90.86	73.96	95.6	82.7	172.46	521.02	495.4	577.9	431.09	576.64	494.04	389.34	597.97	473.93	442.9	321.01	1028.18
232760_at	TEX15	0.95	0.00406291	66.37	39.65	22.08	41.95	151.01	609.2	888.48	1248.65	449.18	735.97	661.32	475.58	846.26	746.09	988.91	606.72	1515.96
201626_at	INSIG1	0.94	0.00402015	1552.07	1675.35	1470.19	1662.74	1932.58	2563.78	2587.73	2967.33	2281.76	2448.72	2634.4	2644.37	2872.3	2663.65	2812	2604.71	3523.87
202043_s_at	Sms	0.94	0.00402015	2203.88	1830.89	1737.58	1691.25	2174.61	2880.66	3080.69	3174.76	2667.14	2916.89	2550.41	2746.19	2836.63	2521.66	2876.48	2509.23	4083.3
202043_s_at	LOC642590	0.94	0.00402015	2203.88	1830.89	1737.58	1691.25	2174.61	2880.66	3080.69	3174.76	2667.14	2916.89	2550.41	2746.19	2836.63	2521.66	2876.48	2509.23	4083.3
202043_s_at	LOC646347	0.94	0.00402015	2203.88	1830.89	1737.58	1691.25	2174.61	2880.66	3080.69	3174.76	2667.14	2916.89	2550.41	2746.19	2836.63	2521.66	2876.48	2509.23	4083.3
202197_at	mtmr3	0.94	0.00402015	326.37	310.91	358.81	314.27	382.55	494.97	659.31	623.62	456.09	625.7	505.73	498.14	605.84	563.14	544.95	492.75	730.75
202829_s_at	VAMP7	0.94	0.00402015	278.65	288.08	218.07	324.34	375.23	504.26	579.83	570.14	551.56	579.49	476.62	383.28	584.06	500.61	514.63	388.55	702.33
203362_s_at	Mad2l1	0.94	0.00402015	2209.97	2193.97	1821.87	1997.69	2855.24	2990.27	2995.93	3336.51	3166.93	3352.06	3068.18	2968.2	3247.54	3426.43	3719.6	3052.17	4765.33
203599_s_at	WBP4	0.94	0.00402015	264.6	227.22	190.12	204.71	285.58	302.31	392.35	404.45	284.87	454.17	332.55	354.87	379.12	376.32	391.38	325.57	526.96
203909_at	Slc9a6	0.94	0.00402015	1181.74	1370.54	1080.72	1461.88	1850.15	2234.51	2376.85	2410.59	2141.68	2574.23	1961.16	1878.32	2866.05	2226.08	2386.89	1800.03	3069.52
205061_s_at	EXOSC9	0.94	0.00402015	2185.7	2021.34	2370.65	2261.29	2544.85	3322.97	3596.3	3598.92	3076.21	3813.18	3492.79	3095.5	3282.65	3375.53	3190.48	3008.58	4129.84
205084_at	BCAP29	0.94	0.00402015	447.49	381.17	434.74	410.25	604.87	622.62	754.59	929.68	751.64	820.95	795	610.88	1005.28	875.91	752.73	769.77	1277.84
209046_s_at	GABARAPL2	0.94	0.00402015	1161.65	1097.97	926.18	1334.38	1426.21	1723	2024.87	1665.4	1525.02	1722.25	1452.98	1574.56	1662.74	1765.32	1766.35	1515.74	2347
210621_s_at	Rasa1	0.94	0.00402015	97.24	96.3	85.52	92.3	152.88	200.21	261.92	209.47	151.29	222.55	163.55	184.38	216.02	183.47	193.18	199.11	352.66
212449_s_at	Lypla1	0.94	0.00402015	2050.03	2137.64	1849.08	1932.87	2133.61	2656.31	2771.85	3135.34	2510.33	2567.51	2842	2503.41	2936.45	2888.21	2796.12	2744.19	3591.08
214442_s_at	PIAS2	0.94	0.00402015	191.64	194.05	167.54	186.4	363.85	429.4	480.09	498.29	495.19	624.61	469.88	315	519.96	503.6	563.06	407.4	823.58
218929_at	CDKN2AIP	0.94	0.00402015	207.56	171.08	158.63	167.86	204.44	329.09	385.23	433.22	307.59	400.12	389.06	377.14	409.35	374.36	358.49	316.93	499.88
219485_s_at	PSMD10	0.94	0.00402015	586.78	540.45	459.75	784.9	795.7	1473.61	1574.33	1791.94	1525.91	1756.62	1451.51	1277.09	1567.03	1939.34	1944.7	1519.05	2477.71
221547_at	prpf18	0.94	0.00402015	109.26	94.58	96.75	120.94	177.46	232.3	261.31	240.09	225.48	271.49	175.11	183.82	208.22	233.48	247.24	148.94	334.93
222408_s_at	YPEL5	0.94	0.00402015	2003.21	1938.77	1859.04	2098.55	2206.76	2537.1	2966.47	2818.55	2741.01	2950.99	2643.99	2512.15	2981.6	2939.44	2945.85	2728.29	3364.26
222553_x_at	oxr1	0.94	0.00402015	405.74	348.02	337.81	346.11	566.67	529.72	622.98	665.76	480.02	665.95	571.63	614.26	777.75	694.41	598.84	592.09	929.28
223043_at	TMEM85	0.94	0.00402015	683.1	589.69	577.14	744.57	898.86	1005.13	1028.18	944.39	952.8	1015.11	923.49	811.58	986.61	1062.5	990.78	844.17	1233.5
224481_s_at	Hectd1	0.94	0.00402015	1019.99	1051.14	1030.87	1049.61	1245.21	1533.46	1671.94	1697.9	1298.23	1523.03	1406.45	1578.45	1483.92	1496.05	1542.63	1389.79	1837.02
226154_at	DNM1L	0.94	0.00402015	1790.9	1721.25	1828.24	1698.88	1890.92	2513.25	2909.69	3037.57	2364.45	3308.03	2637.46	2239.39	3005.96	2714.05	2735.83	2491.79	3663.81
227611_at	TARSL2	0.94	0.00402015	649.98	443.28	619.28	762.42	914.81	1117.77	1301.07	1158.11	747.72	1329.54	1037.63	909.9	1168.77	1181.74	995.68	1025.04	1613.47
229173_at	KIAA1715	0.94	0.00402015	377.25	375.56	340.92	491.03	576.47	583.04	717.07	675.01	464.45	663.44	543.6	610.7	703.35	631.64	528.34	552.36	945.62
229419_at	FBXW7	0.94	0.00402015	563.14	686.78	530.11	544.95	754.05	1054.81	1150.23	1276.54	806.52	1372.93	1091.77	1111.94	1380.13	1078.21	1185.7	948.51	1778.71
1554167_a_at	GOLGA7	0.93	0.00397738	119.47	95.14	89.11	103.14	188.71	256.65	341.61	264.48	298.08	284	218.83	229.15	290.89	274.43	265.68	221.23	402.45
200833_s_at	Rap1b	0.93	0.00397738	5197.94	5345	4940.91	5611.62	5857.4	5836.16	6069.68	6669.94	5834.46	6348.42	6016.12	5651.72	6306.13	6340.12	6337.36	6073.21	6675.76
202679_at	npc1	0.93	0.00397738	128.27	119.4	143.25	88.21	216.52	256.2	371.43	401.05	365.28	505.66	313.09	299.99	343.35	373.33	410.07	305.14	638.66
203344_s_at	RBBP8	0.93	0.00397738	494.68	489.32	408.17	392.12	777.64	1106.62	1330.32	1199.22	1161.15	1503.67	1229.92	1072.43	1634.95	1238.17	1394.04	1146.56	2096.73
203584_at	ttc35	0.93	0.00397738	366.77	277.52	385.51	519.66	622.89	1030.27	1174.89	949.89	970.12	1266.56	883.2	924.16	871.72	999.31	954.74	772.9	1670.73
203689_s_at	FMR1	0.93	0.00397738	1838.09	1938.21	1269.14	2099.78	2608.5	3734.23	3558.35	4012.71	2931.34	3213.75	3128.51	3276.94	3744.55	3359.38	3825.4	3483.15	4453.99
205702_at	PHTF1	0.93	0.00397738	121.65	116.41	126.11	117.73	199.46	195.78	298.08	311.32	210.08	361.53	195.44	163.24	319.48	319.24	296.7	237.14	455.89
206698_at	XK	0.93	0.00397738	78.92	102.6	78.77	81.92	193.21	499.96	902.66	907.13	741.87	1093.2	591.23	332.6	991.5	851.81	786.73	612.04	1452.35
208706_s_at	EIF5	0.93	0.00397738	4571.35	4209.21	4630.85	4444.93	4760.49	5479.47	5848.03	5768.71	5228.99	5842.09	5417.71	5092.52	5713.65	5136.37	5844.64	5533.88	6838.74
212718_at	Papola	0.93	0.00397738	2082.15	2435.24	2168.61	2367.89	2618.37	2905.89	3282.18	3120.33	2495.78	3154.07	2833.75	2891.99	3251.8	2915.62	3036.25	2900.4	3692.14
213435_at	SATB2	0.93	0.00397738	71.39	59.44	46.79	75.56	98.02	139.13	182.83	163.38	91.31	166.64	106.67	116.2	176.49	121.73	157.87	127.53	212.01
218340_s_at	UBA6	0.93	0.00397738	63.32	52.44	42.8	93.65	113.09	141.65	157.46	236.42	115.51	200.41	124.13	119.75	192.09	195.89	142.87	178.03	232.23
219551_at	EAF2	0.93	0.00397738	44.73	27.6	34.03	30.37	47.82	130.19	207.29	208.65	173.28	258.74	169.7	102.81	181.59	202.02	198.44	128.64	429.27
222574_s_at	LOC100134387	0.93	0.00397738	528.11	423.94	555.34	568.65	729.9	886.15	1059.42	890.93	859.27	1224.93	839.16	855.29	870.96	968.71	909.9	809.34	1388.78
222574_s_at	DHX40	0.93	0.00397738	528.11	423.94	555.34	568.65	729.9	886.15	1059.42	890.93	859.27	1224.93	839.16	855.29	870.96	968.71	909.9	809.34	1388.78
222697_s_at	ABHD10	0.93	0.00397738	82.78	51.81	54.74	84	92.74	312.22	331.01	336.58	231.46	326.94	272.68	199.2	245.38	294.98	270.82	243.53	394.92
222832_s_at	MFF	0.93	0.00397738	670.03	584.99	636.9	628.44	685.29	1053.13	995.83	1023.26	942.6	950.44	956.54	900.3	919.47	997.42	987.76	848.6	1273.94
223404_s_at	C1orf25	0.93	0.00397738	736.72	768.09	670.81	647.72	911.23	1424.76	1736.32	1722	1421.66	1648.54	1811.57	1393.23	2014.01	1572.27	1719.75	1658.88	2682.69
223883_s_at	STK31	0.93	0.00397738	203.67	146.21	150.68	123.61	193.66	828.38	837.82	1090.98	674.52	1000.76	662.57	705.09	973.65	1235.3	1224.04	773.13	1936.52
225045_at	CCDC88A	0.93	0.00397738	185.69	222.65	185.34	162.58	271.02	348.68	359.38	363.69	276.31	377.58	307.32	305.36	386.35	280.11	349.14	301	567.74
225677_at	BCAP29	0.93	0.00397738	238	232.4	229.58	245.13	290.77	503.9	464.11	477.8	416.13	546.77	478.91	368.26	521.02	562.81	569.48	429.15	752.73
225769_at	COG6	0.93	0.00397738	362.58	358.29	253.35	447.62	696.94	941.51	1087.49	1014.96	657.78	671.88	846.51	809.22	1040.65	881.4	956.68	805.47	1297.48
225970_at	DDHD1	0.93	0.00397738	286.66	377.36	313.45	401.34	486.63	799.64	986.61	983.75	567.99	773.47	746.2	766.31	898.86	678.35	722.41	724.83	1128.71
228285_at	TDRD9	0.93	0.00397738	282.69	168	170.66	117.29	233.79	864.41	1097.81	1509.15	985.18	1552.97	1069.94	923.36	1430.15	1344.89	1522.81	1099.57	2052.71
229475_at	mael	0.93	0.00397738	302.14	245.41	204.39	454.17	464.79	1405.64	1557.95	2652.84	2016.35	2054.5	1609.72	1242.32	1992.18	2377.55	2194.61	1683.16	3181.22
231772_x_at	cenph	0.93	0.00397738	385.06	356.36	373.92	369.39	641.91	1289.02	1266.19	1208.49	895.99	1214.65	1185.87	1045.05	1287.53	1166.05	916.8	1073.68	1654.54
234984_at	NEDD1	0.93	0.00397738	511.42	507.35	487.9	555.1	582.2	634.59	760.54	724.51	612.3	670.9	697.75	661.9	774.14	712.61	624.34	705.5	922.95
239142_at	RFESD	0.93	0.00397738	60.69	61.6	64.2	48.09	73.64	153.04	162.77	170.24	123.14	170.17	124.72	113.53	157.97	207.8	175.03	154.38	306.87
242516_x_at	Rbm46	0.93	0.00397738	387.48	387.98	354.3	282.52	586.95	1489.97	1645.43	1940.47	1270.8	1639.23	1678.27	1523.47	2050.33	1784.66	1913.31	1751.52	2744.99
64883_at	Mospd2	0.93	0.00397738	30.68	30.6	15.25	38.62	63.57	51.64	78.19	70.16	53.89	64.16	56.15	69.84	61.9	60.92	58.23	50.5	104.98
1553528_a_at	Taf5	0.92	0.00393461	489.96	426.48	523.83	401.75	508.53	852.68	1095.1	1043.07	832.6	1177.12	1174.38	882.17	1135.12	987.61	956.96	964.22	1595.75
1554577_a_at	PSMD10	0.92	0.00393461	128.27	96.13	84.95	185.37	270.19	466.07	601.02	532.27	497.71	568.07	409.06	310.91	533.97	568.49	623.53	447.03	688.68
201554_x_at	GYG1	0.92	0.00393461	239.25	228.71	266.49	168.05	303.28	682.21	621.17	608.49	530.26	623.25	612.04	486.98	584.57	565.11	632.47	576.22	940.14
201599_at	OAT	0.92	0.00393461	2550.03	2316.5	2090.03	2523.49	3026.56	3360.36	3607.29	3926.77	3598.92	3316.21	3891.55	3579.62	3876.31	3548.03	3516.21	3801.02	4700.69
203855_at	WDR47	0.92	0.00393461	395.32	445.02	273.95	302.84	433.85	966.46	1050.98	1051.9	814.53	1136.28	1098.29	1071.34	1253.38	1087.81	924.03	961.28	1856.61
204170_s_at	CKS2	0.92	0.00393461	1610.89	1723	1774.06	2294.73	2749.38	3758.18	3830.96	3462.96	3485.18	3830.4	2700.68	3136.24	3389.29	3332.15	3852.17	2466.22	4863.27
206147_x_at	SCML2	0.92	0.00393461	589.77	739.61	643.5	724.3	1027.28	1872.6	2221.88	2180.62	1954.62	2254.08	1973.16	1527.46	2327.98	1867.98	2320.21	2259.32	3193.26
206197_at	NME5	0.92	0.00393461	139.45	126.84	127.01	121.36	258.86	329.57	305.76	303.59	215.93	301.66	305.54	243.28	328.32	340.07	278.28	273.12	378.3
209175_at	SEC23IP	0.92	0.00393461	535.37	533.9	469.4	550.84	682.61	743.28	890.67	894.04	693.3	804.88	759.1	703.25	800.68	744.9	847.25	818.09	903.18
211228_s_at	RAD17	0.92	0.00393461	239.57	171.33	211.92	225.68	261.39	449.12	542.03	424.87	343.6	515	401.17	380.11	396.53	450.88	464.99	298.95	634.77
212749_s_at	RCHY1	0.92	0.00393461	566.09	550.2	517.93	514.85	652.92	677.96	906.6	879.1	692.2	835.87	766.53	685.39	778.88	973.79	861.52	823.34	1059.42
213134_x_at	BTG3	0.92	0.00393461	298.95	317.58	260.74	250.24	379.84	720.94	894.17	743.49	811.58	995.83	738.33	581.52	842.95	885	903.97	727.46	1335.93
213480_at	Vamp4	0.92	0.00393461	177.59	244.77	245.63	266.06	296.53	341.21	449.84	440.14	321.76	420.38	363.48	296.4	430.9	429.52	369.23	337.12	479.12
215629_s_at	DLEU2L	0.92	0.00393461	232.94	205.64	171.13	177.05	235.01	340.03	347.87	336.83	286.99	309.42	347.11	251.7	345.4	329.23	301.79	304.78	447.29
215629_s_at	Dleu2	0.92	0.00393461	232.94	205.64	171.13	177.05	235.01	340.03	347.87	336.83	286.99	309.42	347.11	251.7	345.4	329.23	301.79	304.78	447.29
217457_s_at	Rap1gds1	0.92	0.00393461	107.76	100.47	108.01	76.83	123	214.05	272.6	228.15	205.58	282.52	196.81	181.43	236.42	208.95	203.94	188.74	361.79
218212_s_at	MOCS2	0.92	0.00393461	510.23	466.82	508.23	481.56	499.67	668.86	692.7	749.35	654.25	785.47	735.11	683.9	720.31	800.8	681.42	529.88	1012.46
218852_at	ppp2r3c	0.92	0.00393461	284	349.9	314.91	338.94	338.1	565.03	738.97	725.46	663.83	802.78	613.1	549.08	797.66	778.2	880.12	606.19	1229.03
219362_at	NAA35	0.92	0.00393461	111.49	116.54	140.83	115.48	128.68	191.64	227.62	224.21	179.85	251.44	200.79	189.26	206.47	177.72	205.94	176.85	300.69
219753_at	STAG3	0.92	0.00393461	63.38	22.98	36.56	18.86	52.91	643.59	755.58	885	600.85	1262.15	727.78	558.5	781.15	753.06	771.34	662.86	1532.79
220840_s_at	C1orf112	0.92	0.00393461	199.14	185.13	257.92	189.54	219.18	418.25	532.42	520.64	476.41	653.11	513.36	431.65	532.5	518.91	519.06	417.71	790.63
221630_s_at	DDX4	0.92	0.00393461	139.81	89.82	78.73	175.26	303.86	1123.64	1548.24	1692.97	1060.8	1578.68	1186.73	711.36	1530.57	1393.23	1404.82	1322.99	1896.7
221761_at	ADSS	0.92	0.00393461	931.03	860.52	759.88	986.9	1137.1	1332.06	1452.56	1497.57	1085.44	1325.3	1159.12	1439.95	1266.37	1146.89	1349.2	1081.03	1996.81
222714_s_at	LACTB2	0.92	0.00393461	73.47	57.4	75.52	63.92	79.54	127.84	140.12	139.61	90.19	145.09	121.96	122.76	115.66	134.3	99.14	83.08	201.35
222839_s_at	PAPOLG	0.92	0.00393461	441.55	571.47	313.22	494.25	683.6	673.74	785.7	833.57	745.44	799.99	748.81	805.47	925.37	859.4	886.93	828.74	1253.38
223857_x_at	TMEM85	0.92	0.00393461	653.49	584.57	550.04	752.08	901.09	957.38	923.09	897.82	871.22	881.02	850.58	787.87	897.3	1035.07	909.77	791.43	1174.9
225940_at	eif4e3	0.92	0.00393461	81.89	72.82	33.49	95.19	122.55	136.92	202.73	186.53	146.11	161.47	137.48	150.18	154.6	153.66	187.87	152.91	215.05
226099_at	ELL2	0.92	0.00393461	596.93	540.45	571.05	534.6	564.94	1179.51	1231.71	1680.23	1127.4	1440.79	1345.68	874.51	1878.32	1464.43	1561.57	1379.53	2593.76
226668_at	WDSUB1	0.92	0.00393461	323.54	424.87	451.54	452.59	467.5	599.19	796.27	733.09	625.43	800.92	640.14	621.36	684.79	777.64	821.42	642.38	1233.68
227525_at	glcci1	0.92	0.00393461	568.65	559.15	348.99	520.79	925.23	1189.15	1539.27	1514.42	1210.42	1612.77	1359.83	1258.49	1954.62	1210.24	1462.52	1655.5	2334.41
228867_at	tatdn3	0.92	0.00393461	300.74	288.7	199.75	286.07	322.98	416.49	489.53	483.38	437.65	534.21	516.05	373.49	495.55	511.79	504.92	495.47	655.3
229352_at	Spesp1	0.92	0.00393461	68.73	75.95	89.88	54.54	80.33	250.97	327.9	391.84	288.49	365.65	291.27	236.01	352.71	396.24	391.44	272.52	846.39
230769_at	DENND2C	0.92	0.00393461	202.58	214.49	274.03	264.29	342.45	683	777.41	818.68	628.16	951.55	794.89	575.38	805	832	736.72	770.33	1066.06
232349_x_at	DCAF6	0.92	0.00393461	100.96	77.3	79.69	80.11	105.58	178.65	200.12	171.53	144.55	182.94	143.21	179.62	173.03	177.72	155.57	166.93	244.28
234947_s_at	c10orf84	0.92	0.00393461	2358.62	2253.42	2143.86	2023.4	2655.16	3095.05	3045.97	3905.72	3285.04	3287.91	3574.42	2884.02	3843.78	3766.38	3777.89	3411.03	4613.39
235521_at	HOXA3	0.92	0.00393461	839.77	526.58	511.72	688.58	711.26	1243.76	1668.3	1553.88	949.76	1294.28	1072.27	950.17	1288.28	1163.17	1384.15	1121.52	1745.17
237613_at	FOXR1	0.92	0.00393461	34.44	27.01	30.3	23.76	32.82	163.05	268.67	251.55	181.74	280.11	209.56	109.74	230.55	270.75	239.88	174.52	345.1
239678_at	SYNRG	0.92	0.00393461	43.85	36.26	26.05	22.24	69.07	358.34	565.85	548.84	355.59	407.1	424.56	272.17	530.19	406.57	505.36	446.26	732.77
201370_s_at	cul3	0.91	0.00389185	620.36	745.55	537.79	568.15	797.78	888.99	1174.55	1188.46	994.81	1348.22	1051.75	896.78	1409.32	1234.94	1256.84	1172.85	1704.32
201520_s_at	Grsf1	0.91	0.00389185	678.26	524.59	688.08	586.18	662.76	868.94	959.05	977.48	857.28	1004.84	865.66	707.55	844.54	915.87	900.69	835.63	1105.5
202166_s_at	Ppp1r2	0.91	0.00389185	35	53.67	37.37	45.27	51.23	91.31	124.22	112.35	88.52	135.67	94.22	104.63	124.07	102.43	82.05	61.13	207.23
202753_at	PSMD6	0.91	0.00389185	1192.96	1271.54	1292.78	1199.04	1237.99	2020.16	2186.97	2043.49	2028.1	2308.1	1941.88	1696.42	1933.99	2165.15	2021.04	1711.52	2832.52
202777_at	SHOC2	0.91	0.00389185	1278.39	1076.8	632.19	1293.9	1790.9	2560.43	3308.52	3583.26	2662.11	3225.44	2873.14	2673.74	3480.62	2746.19	3569.23	2855.66	3637.82
203521_s_at	ZNF318	0.91	0.00389185	467.56	498.36	546.69	565.27	605.4	991.93	1348.42	1168.6	826.09	1328.58	1056.19	951.69	1230.82	1079.46	1415.68	1180.03	1678.76
203856_at	VRK1	0.91	0.00389185	386.52	268.78	271.38	224.99	295.84	644.06	1004.98	828.86	740.47	1131.67	747.94	647.25	884.1	799.17	902	753.83	1692.48
204160_s_at	Enpp4	0.91	0.00389185	70.62	64.73	36.17	67.08	70.6	86.37	101.25	115.93	101.93	113.04	96.59	102.03	100.21	97.5	107.32	104.8	137.68
204332_s_at	aga	0.91	0.00389185	221.55	190.15	227.09	226.63	295.24	626.34	842.58	625.34	552.52	779.9	614.89	594.33	799.41	714.78	713.33	565.27	913.74
204350_s_at	Med7	0.91	0.00389185	226.33	201.17	181.61	305.94	349.49	386.35	492.39	425.18	415.53	536.38	427.41	318.5	422.65	558.01	480.72	311.36	616.23
204587_at	slc25a14	0.91	0.00389185	975.49	766.64	1201.13	881.02	1019.55	2627.52	2578.73	2995.49	2451.57	3221.23	1937.65	1515.96	2629.81	2866.47	2216.72	1935.68	3663.82
205053_at	PRIM1	0.91	0.00389185	246.02	195.01	231.12	219.44	274.75	755.25	760.1	714.27	783.31	1044.89	774.48	633.66	931.17	950.72	880.63	654.34	1311.13
205218_at	Polr3f	0.91	0.00389185	407.93	273.23	286.57	412.58	514.63	639.86	663.54	727.78	424.93	601.37	689.89	559.63	696.23	589.86	568.24	547.65	746.31
205543_at	Hspa4l	0.91	0.00389185	14.1	9.87	9.85	8.16	13.2	39.22	42.01	53.28	37.41	53.96	43.98	34.01	72.48	66.03	53.88	50.94	109.43
206763_at	Fkbp6	0.91	0.00389185	15.62	8.17	12.47	9.74	16.74	69.26	93.8	112.81	99.95	151.42	90.58	52.59	135.18	126.51	135.47	96.55	246.34
208612_at	PDIA3	0.91	0.00389185	2305.76	1768.4	1871.79	2356.56	2559.69	3038.45	3264.58	3755.45	3516.72	3595.26	3154.53	2846.55	2993.32	3558.36	3061.95	3315.74	3982.52
210186_s_at	FKBP1A	0.91	0.00389185	180.24	105.07	111.17	116.76	167.42	257.39	268.98	272.64	210.87	286.66	287.53	219.98	293.74	217.12	227.85	174.45	365.6
210817_s_at	CALCOCO2	0.91	0.00389185	181.4	187.76	171.63	161.07	234.37	559.8	635.97	529.26	509.12	606.02	497.35	587.12	571.05	527.5	529.8	450.29	806.52
210826_x_at	RAD17	0.91	0.00389185	234.57	174.32	227.55	213.4	253.02	416.37	514.25	390.07	389.28	512.01	396.42	401.4	377.36	428.03	423.27	300.96	650.08
211852_s_at	ATRN	0.91	0.00389185	99.64	42.41	75.79	61.85	85.61	244.13	293.14	269.14	264.6	291.95	247.28	183.49	185.56	262.19	188.33	201.38	442.57
212688_at	Pik3cb	0.91	0.00389185	801.85	815.12	920.14	841.97	840.5	1258.85	1499.75	1586.73	1236.91	1787.26	1427.66	1108.23	1541.95	1399.93	1374.93	1200.78	1823.19
213479_at	Nptx2	0.91	0.00389185	294.04	334.24	133.68	139.73	419.1	1354.9	2001.46	1696.42	1513.1	2201.32	1751.52	1386.36	1721.75	1930.34	1895.32	1630.44	2616.09
213695_at	PON3	0.91	0.00389185	63.47	63.82	70.44	50.63	36.58	287.99	303.68	279.74	184.06	374.2	278.24	167.15	297	320.73	358.49	178.97	649.23
216870_x_at	DLEU2L	0.91	0.00389185	250.49	239.53	190.26	244.45	242.68	401.58	350.31	399.25	381.5	390.24	377.09	278.08	414.44	411.5	364.27	338.35	499.88
216870_x_at	Dleu2	0.91	0.00389185	250.49	239.53	190.26	244.45	242.68	401.58	350.31	399.25	381.5	390.24	377.09	278.08	414.44	411.5	364.27	338.35	499.88
217908_s_at	DCAF6	0.91	0.00389185	367.73	289.29	319.01	243.67	323.35	492.39	534.21	583.63	419.59	628.44	458.61	561.26	525.81	496.34	481.35	477.1	759.66
217927_at	SPCS1	0.91	0.00389185	2599.04	2674.52	2385.51	2590.74	3008.14	3930.2	3792.19	3648.94	3679.82	3768.03	3676.62	3402.61	3794.94	3468.01	3785.03	3653.72	4513.93
218364_at	lrrfip2	0.91	0.00389185	1071.34	918.8	1030.27	970.68	1263.8	2015.18	2275.8	2051.22	1734.3	1829.03	1621.46	1909.42	1886.53	2031.64	1923.9	1719.25	2363.42
218432_at	FBXO3	0.91	0.00389185	399.89	397.63	251.48	426.72	522.61	542.58	676.98	875.28	608.31	810.63	747.18	564.94	960.02	956.68	893.01	806.52	1222.79
218683_at	ptbp2	0.91	0.00389185	414.2	381.33	295.19	407.81	518.15	1026.68	1071.65	1289.21	1198.52	1133.8	1104.37	1077.74	1249.01	1307.51	1447.93	1207.96	1797.16
218737_at	Sbno1	0.91	0.00389185	268.43	322.41	213.74	284.04	432.91	782.17	953.9	872.86	802.66	777.64	769.43	614.26	740.37	847.25	716.45	843.81	1115.5
219694_at	Fam105a	0.91	0.00389185	61.46	42.02	29.68	37.53	46.49	119.07	223.17	300.61	149.31	272.13	185.24	113.9	247.42	190.17	229.41	192.09	328.8
220103_s_at	MRPS18C	0.91	0.00389185	347.72	352.19	293.65	300.96	477.45	947.27	955.43	835.87	566.67	819.04	938.5	751.31	863.53	870.96	674.82	821.78	1232.61
221035_s_at	Tex14	0.91	0.00389185	50.64	39.23	43.4	51.59	112.89	626.71	792.35	674.62	580.25	822.14	584.23	371.65	761.2	647.72	577.73	554.45	974.07
222682_s_at	Fam114a2	0.91	0.00389185	81.68	89.77	91.86	81.54	84.76	141.9	155.87	166.4	139.04	197.93	148.89	136.07	173.31	179.25	173.03	126.81	307.18
222689_at	ACER3	0.91	0.00389185	106.56	109.13	133.11	96.19	131.08	235.05	322.74	344.5	307.59	415.16	315.01	177.28	323.45	331.39	323.02	243.04	506.54
222729_at	FBXW7	0.91	0.00389185	175.23	192.09	174.93	208.34	291.57	337.47	448.47	414.8	352.5	450.69	346.81	315.69	468.99	357.51	485.92	414.92	544.47
223530_at	Tdrkh	0.91	0.00389185	157.58	113.27	161.82	147.97	156.5	339.88	454.5	495.4	406.63	530.88	587.21	343.45	614.35	530.42	522.99	442.57	881.27
224309_s_at	Sugt1	0.91	0.00389185	834.78	786.27	943.43	1051.14	1287.15	1618.64	1956.89	1667.58	1603.65	1536.14	1256.66	1375.33	1416.09	1601.09	1545.99	1264.72	2053.91
225537_at	TRAPPC6B	0.91	0.00389185	899.52	953.35	925.77	761.64	931.58	1414.24	1526.79	1535.02	1382.94	1570.44	1579.14	1371.14	1659.12	1698.88	1523.69	1429.11	2085.79
225623_at	KIAA1737	0.91	0.00389185	347.97	388.77	274.95	470.7	580.25	629.35	816.66	790.17	699.98	936.33	634.59	605.75	743.71	717.39	806.05	625.98	891.19
225676_s_at	dcaf13	0.91	0.00389185	414.68	349.24	445.41	408.94	479.05	723.67	769.77	684.19	554.05	714.78	579.92	610.97	559.55	711.36	610.26	488.75	930.9
225804_at	Cyb5d2	0.91	0.00389185	63.59	36.51	49.04	63.5	72.03	145.03	179.64	150.33	134.81	194.45	132.34	100.59	125.03	149.76	118.66	83.77	221.62
226711_at	foxn2	0.91	0.00389185	1253.01	1495.18	949.34	1389.79	1577.08	1765.58	2060.78	2113.55	1829.03	2124.33	1866.89	2053.01	1964.01	1875.05	2030.17	1872.6	2354.85
226800_at	EFCAB7	0.91	0.00389185	242.3	185.75	204.27	192.68	283.14	349.29	506.24	386.41	347.47	562.24	455.56	334.39	480.09	487.97	450.29	463.03	750.33
226990_at	Caprin1	0.91	0.00389185	1478.97	1556.81	1700.61	1619.34	1841.83	2012.84	2326.62	2245.58	1749.23	2085.48	2032.53	2108.64	2209.65	1978.04	1963.73	1913.86	2466.94
227413_at	UBLCP1	0.91	0.00389185	1644.24	1687.81	1535.25	1430.78	1718.25	1976.61	1991.89	2344.95	1853.38	2159.18	1894.77	1730.27	2376.51	2156.67	2230.29	1895.87	2849.03
227711_at	GTSF1	0.91	0.00389185	305.27	358.29	379.45	414.62	545.27	1071.49	1216.77	1367.76	1065.75	1109.84	1034.17	804.65	1345.29	1550.72	1216.24	1135.29	1568.62
230164_at	ZNF621	0.91	0.00389185	134.89	99.77	121.05	63.04	80.78	207.68	257.88	325.1	217.72	300.96	250.86	172.26	274.07	312.13	259.27	229.28	410.6
230165_at	SGOL2	0.91	0.00389185	279.74	172.76	155.66	195.13	252.65	331.73	442.45	432.66	258.48	420.57	288.12	282.32	357.35	439.18	443.93	290.68	751.42
231339_at	TSPYL6	0.91	0.00389185	114.58	89.55	70.8	38.6	184.91	619.19	610.88	1051.29	764.42	854.04	955.01	553	837.82	921.08	886.54	785.7	1331.86
231784_s_at	dcaf13	0.91	0.00389185	258.86	260.33	160.04	194.31	249.73	388.66	411.08	357.77	290.05	373.6	358.29	328.47	345.86	357.14	345.96	294.38	564.29
231997_at	tbcel	0.91	0.00389185	263.95	165.2	155.78	228.22	256.65	273.79	338.1	336.05	315.28	320.55	283.63	292.72	329.14	293.14	364.06	311.77	516.27
36564_at	Rnf19b	0.91	0.00389185	220.25	94.61	106.84	106.88	208.06	432.08	613.88	535.88	464.95	808.18	394.07	492.08	414.4	492.53	497.89	364.88	1051.79
1555274_a_at	Ept1	0.9	0.00384908	248.46	277.88	204.33	234.26	294.55	384.5	387.7	478.56	419.41	470.49	476.76	361.79	555.74	400.53	466.41	475.17	715.41
1555467_a_at	Celf1	0.9	0.00384908	36.15	25.19	31.38	43.49	35.54	68.48	72.59	87.25	75.79	96.93	78.76	54.39	86.91	68.59	58.03	81.62	130.26
1561894_at	LOC653739	0.9	0.00384908	19.64	18.38	8.28	20.27	22.46	47.8	58.26	56.68	39.19	42.02	25.43	31.22	50.11	36.62	49.33	37.03	64.96
1562209_at	DCAF4L1	0.9	0.00384908	656.06	784.45	853.55	523.91	1052.97	2205.48	2278.11	2603.2	1326.26	1872.05	2164.52	1665.64	2500.86	1937.08	1706.8	1933.99	2833.34
200627_at	Ptges3	0.9	0.00384908	3274.08	3372.59	2807.52	3210.48	3908.55	4343.42	4222.68	4309.47	4066.72	4023.81	4090.42	4128.64	4082.7	3890.42	3992.36	4019.13	4748.74
201100_s_at	USP9X	0.9	0.00384908	623.35	778.09	878.59	738	730.22	1101.65	1436.61	1463.37	1034.47	1493.22	1194.17	1108.39	1573.41	1292.96	1465.28	1214.82	1805.79
201784_s_at	LOC645086	0.9	0.00384908	836.36	772.57	624.61	1045.65	1247.56	1203.4	1318.58	1368.95	1265.45	1237.27	1177.63	1206.03	1169.78	1314.18	1260.68	1120.05	1436.82
201784_s_at	C11orf58	0.9	0.00384908	836.36	772.57	624.61	1045.65	1247.56	1203.4	1318.58	1368.95	1265.45	1237.27	1177.63	1206.03	1169.78	1314.18	1260.68	1120.05	1436.82
202854_at	HPRT1	0.9	0.00384908	419.65	615.87	478.14	469.33	537.16	926.18	954.6	1208.84	1084.97	1529.01	987.47	788.67	1212.71	1189.32	1209.72	907.13	2258.67
203350_at	Ap1g1	0.9	0.00384908	349.75	372.03	399.6	350.51	368.8	585.84	837.33	747.39	651.4	841.72	705.29	594.33	698.66	738.54	661.9	634.86	938.78
203745_at	HCCS	0.9	0.00384908	247.56	221.74	144.5	157.78	211.42	365.81	513.06	548.36	448.92	582.7	487.12	318.27	590.72	456.42	532.35	521.55	744.36
203843_at	Rps6ka3	0.9	0.00384908	93.24	82.94	91.07	51.43	66.71	179.85	258.22	243.82	198.44	325.71	222.58	148.92	268.24	228.25	224.86	202.58	390.3
203925_at	GCLM	0.9	0.00384908	38.8	44.41	32.97	29.83	36.71	90.58	95.23	90.76	69.92	106.9	72.52	73.92	93.01	78.71	63.45	68.22	124.58
204086_at	Prame	0.9	0.00384908	201	185.86	206.59	37.71	140.49	733.73	745.33	787.76	714.16	842.46	813.94	441.16	724.51	911.36	729.47	445.09	1259.04
207320_x_at	STAU1	0.9	0.00384908	3805.43	3684.64	3609.92	3686.78	3823.73	4066.13	4353.53	4233.74	3870.12	4164.19	4035.52	4146.08	4331.44	4022.05	4270.2	3812.63	5084.39
207678_s_at	SOX30	0.9	0.00384908	22.37	20.09	16.33	11.85	18.67	116.41	119.91	226.6	152.68	185.26	157.99	116.59	215.67	190.5	244.74	154.2	319.85
208810_at	DNAJB6	0.9	0.00384908	1932.03	1552.3	1198.17	2445.17	2865.22	4161.77	4821.05	4496.91	3845.46	4364.93	4225.14	3650	4759.8	4055.51	4158.75	4281.39	4765.34
208872_s_at	REEP5	0.9	0.00384908	119.66	119.82	101.72	137.64	130.93	180.87	258.14	232.47	217.63	230.68	159.79	158.77	173.61	212.62	205.25	183.65	312.18
209463_s_at	Taf12	0.9	0.00384908	282.64	176.33	206.23	301.48	348.99	536.15	711.36	575.3	648	815.48	499.52	430.65	542.89	620.81	635.23	468.45	883.84
209781_s_at	KHDRBS3	0.9	0.00384908	144.99	90.76	105.93	133.75	128.44	188.08	219.28	192.82	155.6	214.49	162.34	144.08	171.23	199.05	165.22	144.08	243.32
210053_at	Taf5	0.9	0.00384908	1518.61	1345.68	1571.13	1327.81	1520.81	2449.43	3309.47	2927.08	2448.72	3353.04	3026.12	2454.78	3224.51	2962.59	2932.19	2731.07	3685.17
210676_x_at	RGPD6	0.9	0.00384908	116.63	131.5	173.94	80.68	146.62	319.11	348.93	364.96	316.66	469.13	368.85	297.43	342.31	413.24	345.75	368.74	652.45
210676_x_at	RGPD5	0.9	0.00384908	116.63	131.5	173.94	80.68	146.62	319.11	348.93	364.96	316.66	469.13	368.85	297.43	342.31	413.24	345.75	368.74	652.45
210676_x_at	RGPD8	0.9	0.00384908	116.63	131.5	173.94	80.68	146.62	319.11	348.93	364.96	316.66	469.13	368.85	297.43	342.31	413.24	345.75	368.74	652.45
210676_x_at	RGPD4	0.9	0.00384908	116.63	131.5	173.94	80.68	146.62	319.11	348.93	364.96	316.66	469.13	368.85	297.43	342.31	413.24	345.75	368.74	652.45
210676_x_at	RGPD3	0.9	0.00384908	116.63	131.5	173.94	80.68	146.62	319.11	348.93	364.96	316.66	469.13	368.85	297.43	342.31	413.24	345.75	368.74	652.45
211855_s_at	slc25a14	0.9	0.00384908	79.54	67.51	88.19	90.02	105.38	344.55	328.8	320.13	315.14	371.43	191.34	158.59	285.99	307.5	216.08	204.18	518.08
212842_x_at	RGPD6	0.9	0.00384908	800.33	852.56	850.7	819.16	819.04	1194.35	1437.23	1580.29	1212.36	1724.5	1653.58	1414.86	1745.93	1390.2	1714.51	1396.47	2312.13
212842_x_at	RGPD5	0.9	0.00384908	800.33	852.56	850.7	819.16	819.04	1194.35	1437.23	1580.29	1212.36	1724.5	1653.58	1414.86	1745.93	1390.2	1714.51	1396.47	2312.13
212842_x_at	RGPD8	0.9	0.00384908	800.33	852.56	850.7	819.16	819.04	1194.35	1437.23	1580.29	1212.36	1724.5	1653.58	1414.86	1745.93	1390.2	1714.51	1396.47	2312.13
212842_x_at	RGPD4	0.9	0.00384908	800.33	852.56	850.7	819.16	819.04	1194.35	1437.23	1580.29	1212.36	1724.5	1653.58	1414.86	1745.93	1390.2	1714.51	1396.47	2312.13
212842_x_at	RGPD3	0.9	0.00384908	800.33	852.56	850.7	819.16	819.04	1194.35	1437.23	1580.29	1212.36	1724.5	1653.58	1414.86	1745.93	1390.2	1714.51	1396.47	2312.13
212916_at	PHF8	0.9	0.00384908	805	683.2	653.49	807.69	1064.82	1605.52	2278.78	1960.02	1764.29	2063.48	1949.23	1611.36	2176.19	1890.92	2203.56	2023.98	2465.14
212990_at	SYNJ1	0.9	0.00384908	127.19	139.13	126.66	128.16	151.03	315.05	545.42	471.73	338.55	549.4	409.71	300.43	499.23	370.62	425.36	415.1	614.98
213361_at	tdrd7	0.9	0.00384908	175.34	233.21	266.18	119.27	214.86	492.82	557.04	544.08	432.22	586.7	473.1	377.58	487.76	538.88	485.28	515.75	762.86
213999_at	YIPF4	0.9	0.00384908	42.91	26.57	31.19	41.66	53.84	61.71	76.93	62.47	64.02	66.89	57.85	64.66	62.45	61.61	56.83	54.8	79.43
214700_x_at	Rif1	0.9	0.00384908	801.38	985.75	912.95	874.13	1117.93	1348.81	1521.92	1874.78	1447.5	1564.52	1513.1	1503.67	2058.39	1478.97	1868.25	1765.83	2605.47
215266_at	DNAH3	0.9	0.00384908	15.8	13.93	18.06	15.34	18.85	84.33	113.22	206.44	99.79	228.95	147.75	87.56	163.81	156.18	223.39	76.19	413.12
218446_s_at	fam18b	0.9	0.00384908	912.42	748.7	799.41	560.53	944.39	1380.94	1213.24	1423.72	1167.58	1336.71	1432.86	1339.04	1612.3	1478.97	1210.95	1293.9	2124.63
218446_s_at	Fam18b2	0.9	0.00384908	912.42	748.7	799.41	560.53	944.39	1380.94	1213.24	1423.72	1167.58	1336.71	1432.86	1339.04	1612.3	1478.97	1210.95	1293.9	2124.63
218653_at	SLC25A15	0.9	0.00384908	538.41	397.28	363.58	331.78	622.53	1278.02	1338.66	1115.66	1020.44	1428.08	1016.44	1029.82	1127.4	1227.24	1215.53	1054.2	1557.27
218782_s_at	ATAD2	0.9	0.00384908	78.61	74.51	70.72	68.59	91.91	186.94	211.92	186.72	126.84	199.49	159.72	131.17	221.07	165.58	138.28	183.9	260.33
219161_s_at	Cklf	0.9	0.00384908	195.89	175.46	162.03	163	204.56	288.24	274.35	299.3	270.27	288.37	301.48	200.15	300.47	361	302.18	293.61	410.48
219704_at	YBX2	0.9	0.00384908	39.28	16.47	20.57	6.48	11.89	94.7	132.17	161.87	106.95	202.08	109.64	95.96	107.48	117.12	119.79	122.98	237
221007_s_at	Fip1l1	0.9	0.00384908	582.79	549.48	640.98	686.98	620.09	888.99	1019.69	902	995.83	1108.71	867.55	813.47	988.47	941.51	886.8	841.23	1317.81
221685_s_at	ccdc99	0.9	0.00384908	165.12	200.85	150.29	177.36	215.24	380.72	545.11	396.07	338.69	487.48	380.67	282.48	472.14	325.81	435.81	383.22	737.04
223370_at	PLEKHA3	0.9	0.00384908	1106.94	1274.31	1156.1	1126.91	1327.23	1504.11	1749.49	2233.21	1589.96	1968.29	1826.91	1552.75	1949.23	2030.46	1918.6	1696.91	2114.78
223471_at	RAB3IP	0.9	0.00384908	273.04	243.43	298.26	328.99	292.5	508.09	676.09	615.34	372.35	697.34	465.06	487.83	597.02	496.34	612.39	584.82	789.02
224352_s_at	Cfl2	0.9	0.00384908	884.48	1173.36	713.85	1012.61	1231.17	1587.42	1811.58	1758.66	1383.35	1827.97	1730.78	1689.53	2192.7	2014.01	2027.81	1736.57	2348.7
224709_s_at	CDC42SE2	0.9	0.00384908	4489.73	4705.47	3733.69	4376.36	5035.14	6107.72	6219.68	6674.79	5564.52	6754.79	6675.77	6279.61	7223.83	6393.79	7016.92	6950.95	7905.99
225172_at	Cramp1l	0.9	0.00384908	116	100.37	96.37	81.92	90.02	165.94	166.47	228.42	155.89	222.26	194.34	144.15	176	163.36	159.02	153.46	289.59
225327_at	kiaa1370	0.9	0.00384908	122.59	126.04	130.04	113.14	127.58	266.88	329.38	312	232.67	362.63	298.34	301.22	358.03	294.25	350.61	304.25	707.55
225706_at	glcci1	0.9	0.00384908	51.43	39.32	38.63	51.32	55.01	97.27	125.34	132.25	114.16	178.11	134.01	99.59	162.08	106.58	137.56	136.3	221.68
225841_at	C1orf59	0.9	0.00384908	873.62	715.62	692.5	941.24	962.96	1811.58	2163.58	2614.95	1589.5	2226.08	2165.47	1645.19	1818.17	2225.44	1764.81	1740.61	2320.54
226249_at	Snx30	0.9	0.00384908	567.08	442.32	352.04	549.88	698.36	944.25	790.97	1014.52	640.42	844.66	724.72	950.17	937.55	860.77	811.22	749.46	1038.54
226312_at	RICTOR	0.9	0.00384908	537.56	491.67	421.55	471.79	655.96	765.19	875.28	948.24	788.68	789.25	825.97	1061.42	978.61	793.39	918.4	832	1404.21
226387_at	RSBN1L	0.9	0.00384908	322.51	279.91	255.83	258.82	297.56	331.97	373.65	372.19	373.27	379.18	375.45	352.91	374.9	372.03	341.26	359.85	494.18
226785_at	ATP11C	0.9	0.00384908	912.82	1077.9	851.81	1324.34	1402.17	1493.87	1827.44	1845.05	1398.91	1787.78	1765.06	1844.25	1919.71	1655.99	1807.37	1804.74	2134.23
227688_at	LRCH2	0.9	0.00384908	155.96	98.94	98.52	79.83	154	167.37	198.82	277.96	208.62	222.42	208.83	229.75	285.7	230.88	226.01	232.87	334.05
228069_at	fam54a	0.9	0.00384908	80.18	82.95	89.23	107.17	114.44	223.13	225.84	198.62	168.91	196.75	192.17	169.99	189.59	212.22	161.31	188.39	248.39
228638_at	FAM76A	0.9	0.00384908	863.78	785.24	577.64	907.79	1149.56	1496.7	1874.23	1835.69	1623.82	1867.16	1770.2	1507.61	2255.71	1647.82	1807.89	2076.71	2504.5
228937_at	c13orf31	0.9	0.00384908	83.86	81.54	79.2	58.53	76.68	331.39	513.06	618.11	416.13	713.44	424.19	383.61	784.33	531.73	804.18	516.87	1311.32
229996_s_at	PCGF5	0.9	0.00384908	40.04	28.98	31.16	31.44	40.95	60.04	72.5	64.62	56.96	55.84	45.57	42.84	54.2	55.6	56.7	47.89	75.22
231178_at	SPATA4	0.9	0.00384908	11.51	12.13	13.7	14.76	14.71	30.29	32.51	37.2	21.59	41.95	34.86	18.66	52.14	43.01	36.81	30.44	81.55
231855_at	kiaa1524	0.9	0.00384908	284.13	272.96	242.93	196.81	347.11	420.69	449.9	537.63	417.34	430.96	414.08	351.84	568.07	478.28	479.54	489.18	904.63
231990_at	USP15	0.9	0.00384908	80.56	86.77	67.54	78.72	114.14	201.85	293.1	251.52	315.05	300.43	313.95	220.33	290.64	322.93	280.8	250.35	504.41
232692_at	tdrd6	0.9	0.00384908	36.46	29	28	20.61	43.3	92.57	108.56	184.89	116.97	198.53	116.39	113.2	215.2	174.07	198.44	134.87	402.1
235520_at	ZNF280C	0.9	0.00384908	622.62	746.42	380.78	571.63	852.8	1873.41	2154.79	2112.63	1927.54	1991.02	2120.32	1842.9	2380.31	1846.39	2090.03	2132.68	2926.65
235759_at	NECAB1	0.9	0.00384908	354.81	323.4	224.96	344.05	447.03	398.73	484.09	510.97	494.83	441.42	454.9	384.78	430.27	511.49	487.62	449.25	624.98
235795_at	Pax6	0.9	0.00384908	31.55	11.52	11.75	10.85	33.5	467.7	730.96	644.72	624.43	728.52	577.14	331.87	866.8	614.71	695.12	624.98	1116.96
238018_at	Fam150b	0.9	0.00384908	36.01	42.56	31.08	26.53	40.19	121.27	227.45	236.83	108.66	266.22	159.77	109.36	218.07	202.23	115.23	123.86	277.07
238174_at	FBXL17	0.9	0.00384908	101.62	118.25	89.78	125.32	174.73	145.39	271.41	257.21	157.71	245.09	209.74	237.83	289.97	255.16	265.52	243.11	344.1
238794_at	C10orf78	0.9	0.00384908	90.12	89.97	54.09	127.42	184.89	259.76	391.04	240.05	250.93	341.11	264.91	303.63	279.22	333.57	305.89	283.06	433.79
242073_at	RALBP1	0.9	0.00384908	133.31	117.37	90.89	100.68	185.48	234.3	255.57	307.59	280.6	308.89	315.97	207.89	305.98	261.16	233.28	259.69	353.84
242073_at	LOC100129773	0.9	0.00384908	133.31	117.37	90.89	100.68	185.48	234.3	255.57	307.59	280.6	308.89	315.97	207.89	305.98	261.16	233.28	259.69	353.84
59644_at	bmp2k	0.9	0.00384908	40.68	34.04	40.78	19.85	26.58	74.64	112.19	103.86	89.25	135.98	81.6	76.41	119.64	113.67	122.98	85.14	203.4
1552988_at	C11orf65	0.89	0.00380631	18.71	18.48	18.68	14.58	15.74	63.63	104.64	108.41	97.02	146.04	115.01	53.63	147.9	114.81	113.88	103.71	269.1
1553451_at	CCDC79	0.89	0.00380631	8.45	7.12	7.54	10.61	9.33	38.99	94.4	123.7	91.92	182.46	97.91	52.71	150.22	107.25	132.07	80.77	242.09
1554334_a_at	Dnaja4	0.89	0.00380631	11.77	15.06	13.13	20.54	24.51	36.44	60.9	90.33	52.44	94.7	36.03	45.99	53.21	70.19	71.1	53	93.39
1555281_x_at	armc8	0.89	0.00380631	190.64	146.32	174.62	122.64	210.32	353.22	510.97	426.48	497.57	490.6	411.02	403.27	554.37	473.37	527.88	430.96	1025.19
1555538_s_at	FAM9B	0.89	0.00380631	11.3	13.93	10.33	18.22	13.63	83.69	129.49	272.16	170.59	240.96	136.36	64.81	105.09	192.48	144.94	47.68	398.61
1555561_a_at	Uggt2	0.89	0.00380631	15.11	15.08	16.37	17.27	14.91	42.44	40.59	54.58	48	53.07	40.92	29.23	56.38	48.74	42.97	32.46	122.19
201133_s_at	pja2	0.89	0.00380631	511.94	655.11	375.01	547.49	823.58	682.71	856.9	887.7	670.03	808.87	815.6	781.49	991.64	751.86	774.82	804.53	1209.19
201260_s_at	SYPL1	0.89	0.00380631	1288.09	1164.53	1143.4	1141.74	1236.37	1307.32	1538.37	1666.61	1362.2	1593.89	1559.53	1323.95	1729.02	1675.11	1576.85	1652.62	2014.59
201758_at	Tsg101	0.89	0.00380631	926.31	752.95	930.9	960.3	1077.11	1851.76	2139.82	1725.75	1722.75	1843.17	1573.19	1515.3	1526.57	1776.38	1721.5	1255.75	2211.25
202268_s_at	Nae1	0.89	0.00380631	1091.77	993.95	1270.8	1222.26	1197.47	2309.78	2638.23	2115.09	1978.33	2832.93	2551.15	2077.32	2264.25	2432.06	2125.87	1980.63	3156.82
202318_s_at	SENP6	0.89	0.00380631	979.61	942.06	801.15	828.98	1071.03	1314.18	1299.93	1266.74	991.21	1409.73	1219.25	1394.45	1463.37	1288.84	1251.56	1291.27	1964.58
202721_s_at	GFPT1	0.89	0.00380631	57.92	45.45	51.77	36.91	49.48	71.2	88.48	101.97	79.24	83.36	101.8	74.89	83.26	92.04	81.04	70.13	121.24
202810_at	DRG1	0.89	0.00380631	529.34	449.84	621.63	722.83	723.56	927.66	993.23	1007.62	1045.65	1128.71	880.63	887.83	814.41	1014.37	1086.39	756.35	1302.77
203520_s_at	ZNF318	0.89	0.00380631	53.18	52.04	59.19	49.82	60.44	152.64	154.31	123.52	81.17	147.9	129.77	113.57	121.7	126.46	120.84	129.06	206.62
203613_s_at	NDUFB6	0.89	0.00380631	391.55	414.68	366.98	419.65	476.06	679.64	628.62	724.83	657.39	739.29	593.56	481.56	707.45	789.48	727.57	492.74	817.97
204093_at	CCNH	0.89	0.00380631	695.42	649.98	641.07	815.6	759.77	1067.76	1062.19	1166.22	1135.29	1059.26	796.28	1047.33	1052.36	1252.1	1082.45	1052.05	1414.45
204521_at	C12orf24	0.89	0.00380631	154.47	114.93	108.36	96.54	146	339.78	458.55	396.47	387.48	501.05	369.12	271.1	383.89	420.51	381.11	260.33	514.18
205036_at	lsm6	0.89	0.00380631	591.23	469.4	420.38	651.69	753.39	885.38	937.96	959.32	804.3	964.78	730.11	756.9	724.51	954.74	930.36	594.94	1016.88
205393_s_at	CHEK1	0.89	0.00380631	181.45	213.4	217.69	213.58	245.99	254.57	333.37	301.09	222.26	346.26	283.67	266.57	272.32	283.1	256.24	266.34	431.96
207724_s_at	SPAST	0.89	0.00380631	149.81	177.26	104.55	176.61	297.05	391.04	476.34	475.24	251.48	368.69	337.51	332.89	464.99	340.97	304.52	432.47	511.05
208309_s_at	MALT1	0.89	0.00380631	99.5	73.94	111.33	54.91	124.18	190.62	287.87	223.56	183.44	302.23	160.58	152.86	180.87	220.52	189.48	181.14	371.92
208398_s_at	TBPL1	0.89	0.00380631	343.65	334.59	274.51	328.66	373.11	460.28	487.97	470.9	365.28	450.03	360.32	448.92	417.71	418.31	386.91	360.69	604.26
208906_at	BSCL2	0.89	0.00380631	560.61	449.64	548.36	540.61	534.6	1354.11	1070.87	1341.38	1319.34	1609.49	1004.11	1065.28	1239.79	1270.8	1393.23	1013.49	1831.69
209248_at	GHITM	0.89	0.00380631	4164.79	4219.01	4048.44	4195.77	4328.93	4807.76	4871.05	5037.33	4807.06	4906.57	5121.47	5006.68	5157.31	4902.29	5351.99	5244.98	6322.65
209259_s_at	smc3	0.89	0.00380631	371.81	326.42	308.08	226.1	329.04	679.04	835.99	662.48	567.16	878.72	806.17	702.43	875.15	633.2	729.47	694.01	1292.4
209284_s_at	C3orf63	0.89	0.00380631	231.22	254.72	168.91	155.69	249.08	335.61	395.27	395.78	255.16	467.29	409.23	346.86	447.94	379.51	339.68	337.61	527.65
209397_at	ME2	0.89	0.00380631	694.31	762.09	592.26	484.86	793.16	838.92	890.93	1116.96	855.29	1089.39	1060.03	840.38	1129.2	1182.78	994.53	884.61	1404
209444_at	Rap1gds1	0.89	0.00380631	260.9	276.79	304.34	190.09	265.72	460.75	513.21	479.88	419.1	629.53	393.15	397.51	493.75	502.43	443.6	366.5	888.6
209938_at	Tada2a	0.89	0.00380631	28.35	28.75	27.12	27.92	24.38	41.1	53.27	64.05	56.55	75.48	67.11	40.76	70.26	65.67	55.11	51.3	109.43
210018_x_at	MALT1	0.89	0.00380631	93.23	90.64	102.9	61.35	136.01	161.38	291.06	213.93	176.15	285.37	169.87	145.68	171.48	224.08	190.81	173.89	387.48
210191_s_at	PHTF1	0.89	0.00380631	185.1	220.97	209.98	197.32	265.52	324.48	467.56	383.61	294.3	392.69	345.76	276.07	496.19	412.34	382.83	357.77	505.07
210603_at	NAA11	0.89	0.00380631	19.97	16.75	16.58	18.21	20.14	49.86	43.47	43.2	36	33.17	33.37	34.22	47.02	46.06	49.59	31.58	59.61
211994_at	WNK1	0.89	0.00380631	443.54	289.17	307.72	473.65	536.31	548.05	780.24	693.1	601.28	744.57	560.04	612.13	720	486.7	644.44	500.32	834.78
211994_at	LOC100132369	0.89	0.00380631	443.54	289.17	307.72	473.65	536.31	548.05	780.24	693.1	601.28	744.57	560.04	612.13	720	486.7	644.44	500.32	834.78
212293_at	hipk1	0.89	0.00380631	2066.48	1899.73	1649.74	1911.92	2399.06	2478.43	2711.3	3022.16	2248.84	2968.63	2460.49	3197.45	2980.3	2341.88	3007.7	2713.66	3932.48
212479_s_at	Rmnd5a	0.89	0.00380631	624.43	573.46	546.61	625.16	583.3	708.79	1081.98	1134.63	996.7	1269.32	914.01	817.02	1231.17	1065.59	1253.01	890.93	1474.47
212585_at	OSBPL8	0.89	0.00380631	1258.12	1501.71	1298.42	1301.26	1625.71	1866.62	2047.95	2356.91	2023.1	2254.08	2084.88	1873.96	2606.6	2252.44	2375.82	1944.13	2526.43
212648_at	DHX29	0.89	0.00380631	1255.93	917.34	1324.92	1039.74	1148.73	1466.13	1924.74	1687.32	1638.51	1786.22	1792.72	1504.33	1730.02	1744.16	1790.12	1500.84	2566.39
212774_at	ZNF238	0.89	0.00380631	1841.3	2334.75	1257.39	1993.34	2039.93	2614.19	3154.98	3392.74	2324.93	2823.06	2399.41	2924.95	3351.58	3033.6	3466.49	2970.35	4270.2
212807_s_at	Sort1	0.89	0.00380631	42.42	37.66	62.06	17.74	34.87	126.42	154.07	134.85	140.53	169.72	128.53	80.18	122.8	157.55	123.88	111.21	281.01
213009_s_at	TRIM37	0.89	0.00380631	509.71	623.35	498.43	442.19	498.87	970.4	1127.72	1128.05	889.77	1169.44	1082.61	876.17	1186.22	1069.32	1018.07	1004.25	1304.85
214397_at	MBD2	0.89	0.00380631	316.8	213.06	253.94	191.59	345.25	755.36	810.52	753.17	539.04	754.27	616.14	758.99	629.99	857.77	779.22	699.17	970.96
214429_at	MTMR6	0.89	0.00380631	239.98	259.46	245.09	243.99	274.63	309.47	396.47	459.28	334.24	527.11	365.7	341.81	544.87	433.28	482.33	359.07	653.3
217739_s_at	NAMPT	0.89	0.00380631	470.02	523.07	382.89	397.28	519.66	642.94	707.86	763.08	753.61	686.88	690.09	622.08	673.44	695.02	622.35	645.19	844.05
217887_s_at	EPS15	0.89	0.00380631	2005.54	2433.82	1816.06	2087.61	2487.45	3015.14	3115.81	3149.03	3041.99	3037.13	3193.27	3115.35	3780.64	3189.09	3665.41	3280.75	4441.71
217971_at	MAPKSP1	0.89	0.00380631	443.48	415.35	375.88	407.16	553.33	616.32	704.17	538.65	626.52	759.88	570.22	636.43	680.03	672.27	675.7	536.07	982.18
218483_s_at	C11orf60	0.89	0.00380631	105.5	121.36	115.76	95.14	145.16	194.82	244.7	228.88	202.49	232.4	187.67	142.71	194.48	231.46	211.45	180.82	246.67
218603_at	Heca	0.89	0.00380631	1126.91	1059.26	1177.97	1278.95	1254.1	1550.94	1720	1632.81	1573.64	1700.61	1705.31	1527.01	1607.62	1507.83	1480.69	1496.48	1786.74
218628_at	ccdc53	0.89	0.00380631	591.58	656.06	567.58	644.72	754.05	1260.32	1131.66	1073.05	1212.88	1415.68	1125.27	947	1306.37	1363.79	1347.05	848.23	1730.02
219860_at	LY6G5C	0.89	0.00380631	20.21	20.1	17.38	18.74	19.93	67.79	94.98	100.68	87.66	117.8	83.93	42.81	114.53	104.37	102.42	80.64	133.33
219863_at	HERC5	0.89	0.00380631	822.74	884.61	1019.4	768.98	1052.97	2587.36	3443.9	3465.99	2330.68	3337.97	3709.35	2376.16	3685.17	3475.06	3136.7	3695.9	4569.36
220179_at	DPEP3	0.89	0.00380631	38.64	17.81	20.47	14.51	23.28	403.33	537.09	641.26	535.06	849.22	261.66	268.51	361.21	469.74	429.71	350	1070.56
220850_at	MORC1	0.89	0.00380631	18.01	12.07	13.71	13.83	18.13	110.09	157.21	240.89	76.66	92.93	99.61	65.82	175.85	114.89	74.21	80.49	231.02
221143_at	RPA4	0.89	0.00380631	8.15	7.67	8.26	8.78	9.8	18.05	16.93	37.95	22.75	36.69	25.55	11.32	28.48	36.6	19.47	19.27	59.58
221677_s_at	DONSON	0.89	0.00380631	186.97	201.03	240.26	189.13	218.51	494.32	537.32	481	366.66	609.11	395.21	415.41	357.97	447.23	424.81	400.94	722.62
221689_s_at	PIGP	0.89	0.00380631	469.61	460.35	407.87	431.21	580.42	1019.84	1275.98	1012.17	1283.98	1400.94	1079.93	927.93	1174.38	1484.57	1560.21	937.96	2354.17
223160_s_at	smek1	0.89	0.00380631	99.51	98.12	72.37	96.08	109.98	127.27	152.11	145.03	124.91	135.18	134.01	127.16	124.83	113.47	116.03	122.64	161.66
223174_at	BTBD10	0.89	0.00380631	1488.89	1639.47	1525.02	1615.35	1588.58	2227.7	2680.74	2961.73	2514.35	3189.55	2953.14	2238.41	3027.44	3019.09	2940.72	2739.41	3421.95
223211_at	Hacl1	0.89	0.00380631	231.49	280.35	316.75	255.31	282.32	504.26	584.48	552.04	502	512.31	586.61	416.98	560.04	465.19	479.95	472	743.49
223246_s_at	STRBP	0.89	0.00380631	115.85	105.98	131.27	105.98	138.92	196.09	201.09	175.46	129.64	201.5	169.28	161.26	197.01	162.06	163.62	157.58	251
223312_at	C2orf7	0.89	0.00380631	62.47	48.36	63.26	41.34	65.77	151.78	170.98	180.74	160.28	227.82	142.75	114.48	147.62	197.29	195.35	111	233.69
223381_at	NUF2	0.89	0.00380631	175.39	134.83	166.4	132.03	178.11	262.72	297.78	312.86	237.28	411.5	256.09	205.16	298	242.01	269.22	253.39	428.84
223405_at	NPL	0.89	0.00380631	28.69	17.14	20.72	18.01	20.34	35.24	51.12	62.32	32.51	80.89	41.45	29.69	52.19	50.26	53.38	39.86	108.31
223894_s_at	LOC100130746	0.89	0.00380631	96.08	90.98	85.21	115.01	164.67	299.43	394.98	287.2	234.03	331.63	248.32	207.53	259.8	327.8	316.29	204.83	361.27
223894_s_at	AKTIP	0.89	0.00380631	96.08	90.98	85.21	115.01	164.67	299.43	394.98	287.2	234.03	331.63	248.32	207.53	259.8	327.8	316.29	204.83	361.27
224630_at	ERLEC1	0.89	0.00380631	210.5	210.44	204.92	198.04	307.72	420.45	413.54	353.58	302.89	340.27	296.61	399.95	345.35	392.58	331.68	305.05	556.31
225855_at	epb41l5	0.89	0.00380631	635.6	416.49	492.39	449.31	543.76	1016.59	1079.46	1120.37	754.27	992.65	901.48	827.66	1079.46	832.12	826.69	882.81	1180.71
225965_at	DDHD1	0.89	0.00380631	31.78	35.01	28.52	32.64	49.91	105.84	125.8	87.72	60.23	93.68	79.79	89.86	91.62	66.52	74.24	69.79	159.74
226521_s_at	fam175a	0.89	0.00380631	358.03	413.6	387.64	360.22	489.89	878.72	1014.96	816.55	606.11	969.7	904.37	723.14	868.69	866.04	807.81	791.89	1078.21
226939_at	CPEB2	0.89	0.00380631	611.86	573.55	456.62	697.65	617.58	1107.43	1242.32	1452.77	1156.43	1192.09	1218.89	991.21	1331.48	1003.96	1109.04	1219.07	1442.68
227172_at	TMEM116	0.89	0.00380631	266.18	245.41	276.63	197.21	230.92	429.9	554.37	564.7	533.35	760.54	570.14	407.99	615.87	765.53	600.32	513.21	993.23
228898_s_at	SMARCB1	0.89	0.00380631	33.9	17.71	23.97	20.7	26.95	117.65	157.85	206.38	138.86	176.61	138.76	71.43	114.21	162.03	194.39	102.82	216.15
228900_at	Cytsb	0.89	0.00380631	164.48	90.9	104.87	131.69	123	182.46	242.09	277.44	203.47	305.8	217.31	167.25	278.4	209.44	218.67	228.85	318.09
228956_at	UGT8	0.89	0.00380631	88.16	84.95	81.74	101.38	104.46	275.43	356.11	494.61	410.31	329.81	292.04	184.75	416.19	316.34	312.18	387.64	616.95
229026_at	CDC42SE2	0.89	0.00380631	3120.33	3317.66	2525.33	2957.86	3604.67	4855.5	4821.75	4943.07	4195.77	5046.85	5287.82	4694.54	5651.71	4666.66	5301.68	5096.22	6128.17
230789_at	ZNF280B	0.89	0.00380631	204.44	221.94	126.48	139.33	161.49	364.06	569.81	650.65	422.65	769.65	505.29	446.64	646.03	548.76	655.3	498.58	815.24
231877_at	RG9MTD2	0.89	0.00380631	86.95	127.94	64.73	73.36	116.64	224.14	291.91	345.76	250.35	302.8	309.83	204.68	394.35	317.21	305.85	286.7	398.5
235178_x_at	ESCO2	0.89	0.00380631	106.24	123.25	76.43	79.36	130.89	227.49	387.08	308.8	182.75	370.84	320.13	316.93	407.75	248.83	301.66	283.01	486.98
235253_at	RAD1	0.89	0.00380631	410.54	431.65	352.71	373.92	395.32	519.74	592.87	635.32	498.29	641.45	593.9	451.01	659.98	586.87	594.33	577.14	708.68
235346_at	fundc1	0.89	0.00380631	693	660.75	695.93	794.43	813.35	1456.79	1464	1230.1	1119.4	1215.71	1217.83	1251.56	1192.79	1202.18	1259.4	1116.8	1648.07
235517_at	PACRGL	0.89	0.00380631	25.61	23.04	21.03	29.55	30.76	50.6	63.25	55.37	34.07	50.46	54.53	42.63	52.4	53.43	32.02	47.02	69.92
235780_at	PRKACB	0.89	0.00380631	44.1	36.57	34.41	43.98	42.14	174.02	356.57	273.2	264.52	495.04	323.54	218.83	479.4	416.8	452.2	253.09	776.17
236402_at	BRAF	0.89	0.00380631	89.17	89.65	101.66	63.81	98.46	195.58	236.56	231.83	235.84	267.42	219.31	178.55	291.36	191.48	206.65	228.95	419.9
236918_s_at	LRRC34	0.89	0.00380631	36.54	30.94	36.36	20.39	38.37	65.28	130.68	138.7	67.16	196.32	116.52	68.32	138.52	159.19	110.3	108.69	319.2
238337_s_at	Dnajc21	0.89	0.00380631	325.24	374.14	294.55	366.61	419.59	464.99	565.11	681.71	530.57	648.85	533.59	492.74	601.46	503.38	582.11	540.69	627.43
238841_at	PTPDC1	0.89	0.00380631	54.78	35.25	64.21	36.53	46.12	96.13	98.94	169.97	117.96	156.66	84.33	66.28	114.89	109.31	123.09	86.61	222.1
242062_at	SAMD8	0.89	0.00380631	39.35	37.42	48.08	46.91	53.01	65.89	89.98	105.36	79.65	144.94	86.48	57.88	126.9	101.72	112.04	82.34	165.94
1554319_at	RPS6KA5	0.88	0.00376355	121.43	92.88	80.9	75.26	82.16	262.72	345.71	263.41	287.32	312.04	270.78	219.47	218.86	261.09	278	255.01	477.45
1554415_at	TAF5L	0.88	0.00376355	161.59	144.04	195.84	250.46	208.49	369.76	449.31	475.51	441.8	578.99	434.23	349.85	338.2	486.27	476.48	332.5	583.13
1555278_a_at	ckap5	0.88	0.00376355	249.55	171.03	225.06	213.46	263.1	402.51	483.24	385.51	363.95	464.11	339.43	405.56	381	350.51	362.84	333.27	802.31
200711_s_at	SKP1	0.88	0.00376355	2567.14	2526.43	2627.14	2902.94	3004.65	3290.78	3198.84	3105.41	3086.51	2956.57	3019.96	3212.81	3414	3331.67	3395.2	3008.58	4244.83
200719_at	SKP1	0.88	0.00376355	689.68	670.22	509.12	779.56	853.67	1080.09	1291.84	1147.56	840.99	974.36	1118.59	964.36	1141.74	1077.58	1016.88	821.07	1206.38
200929_at	tmed10	0.88	0.00376355	695.93	854.04	744.14	712.3	846.26	907.79	989.62	1004.26	1014.82	994.53	1016	950.72	966.18	1081.19	976.06	1004.26	1245.93
201501_s_at	Grsf1	0.88	0.00376355	2414.45	2607.37	2813.24	2380.66	2674.9	3230.6	3224.51	3399.65	2816.51	3074.43	3219.82	2927.93	3235.77	3019.53	3030.96	3077.56	3717.98
201664_at	SMC4	0.88	0.00376355	1703.58	1778.19	1758.92	1788.56	2319.87	3337	3060.61	2843.23	2317.51	2784.76	3068.18	2642.45	2975.54	2633.25	2534.52	2978.56	3734.23
201807_at	Vps26a	0.88	0.00376355	1750.76	1608.09	1553.65	1782.85	1807.11	2316.84	2734.64	3017.77	2625.23	2856.49	2451.57	2031.94	2713.27	2641.69	2542.64	2494.33	2827.99
201930_at	MCM6	0.88	0.00376355	663.73	604.96	753.94	512.24	629.17	1196.78	1444.56	1186.56	931.03	1270.43	1227.25	1046.41	1273.39	1226.53	1013.49	1041.56	1616.76
202034_x_at	RB1CC1	0.88	0.00376355	587.12	632.1	552.92	677.86	850.21	1200.44	1131.01	1176.43	793.04	1021.92	1053.28	1079.78	1043.53	974.21	995.39	906.47	1181.92
202070_s_at	idh3a	0.88	0.00376355	165.36	181.8	158.72	193.15	210.6	432.66	591.66	530.96	349.29	469.81	476.27	353.58	464.58	429.71	478.84	454.1	542.26
202697_at	NUDT21	0.88	0.00376355	304.7	317.9	347.52	480.65	421.06	533.43	562.81	655.77	761.65	784.67	611.59	470.56	677.07	709.2	673.93	471.11	1059.73
202704_at	Tob1	0.88	0.00376355	1424.14	1446.24	1028.03	1237.99	1667.33	1898.35	1836.22	2233.86	1600.63	1524.35	2002.63	2150.1	2221.24	2229.32	2013.42	1845.32	2943.28
203039_s_at	NDUFS1	0.88	0.00376355	274.83	327.09	347.06	268.04	316.15	533.82	595.89	554.13	477.59	613.37	597.8	423.39	468.92	599.8	482.4	468.99	723.67
203172_at	FXR2	0.88	0.00376355	83.86	73.3	62.75	58.94	74.84	99.37	149.63	139.33	135.02	186.34	129.06	115.11	121.22	133.27	134.49	118.71	206.29
203534_at	LSM1	0.88	0.00376355	882.3	734.69	588.49	707.65	756.02	1028.18	1211.48	1187.25	999.89	1355.1	1007.76	997.28	1049.31	1132.65	1069.63	859.4	1281.18
203746_s_at	HCCS	0.88	0.00376355	109.07	82.49	109.48	84.31	83.26	152.46	192.37	209.53	166.26	260.03	167.05	142.77	149.31	213.68	199.43	142.15	361.9
203816_at	Dguok	0.88	0.00376355	369.17	316.75	396.99	436.82	427.22	751.64	798.01	822.5	870.33	887.83	603.03	558.82	732.66	792.24	854.91	577.22	982.17
204127_at	RFC3	0.88	0.00376355	1035.37	1210.6	901.09	1138.1	1257.94	2334.75	2414.45	2439.13	1925.86	2332.72	2442.33	1635.9	2325.61	2482.76	2215.76	1991.31	2549.66
204224_s_at	GCH1	0.88	0.00376355	691.19	614.35	473.65	585.25	614.26	934.97	1096.86	1056.04	907.92	969.27	968.43	963.52	1078.68	781.15	1055.58	934.29	1243.22
204460_s_at	RAD1	0.88	0.00376355	201.47	190.67	193.69	155.89	222.26	307.86	387.36	470.43	389.79	450.56	468.18	249.55	408.94	437.97	378.74	395.5	520.57
204783_at	MLF1	0.88	0.00376355	114.94	108.72	52.29	84.94	105.06	330.72	516.72	501.12	460.15	504.19	507.35	329.66	603.21	486.41	571.8	410.25	648.85
205540_s_at	RRAGB	0.88	0.00376355	82.56	61.41	76.07	55.05	79.24	154.83	196.44	163.12	154.13	244.63	166.35	118.08	212.32	242.54	203.85	141.41	271.81
205542_at	STEAP1	0.88	0.00376355	157.26	97.33	135.71	187.37	153.62	361.63	426.85	426.35	489.75	635.05	483.03	235.42	498.87	549.32	493.75	464.85	810.28
205548_s_at	BTG3	0.88	0.00376355	248.39	256.24	210.32	194.36	311.36	560.61	673.74	617.4	790.51	841.85	616.77	524.52	690.99	762.86	835.51	649.42	1102.93
206256_at	cpn1	0.88	0.00376355	12.4	9.93	11.86	15.62	14.47	26.93	27.76	62.57	46.39	50.16	36.24	20.54	44.78	48.94	54.34	35.37	70.06
207821_s_at	PTK2	0.88	0.00376355	93.66	81.11	61.93	62.37	98.89	159.02	163.26	165.56	118.09	207.38	147.73	136.7	175.64	137.98	126.88	149.46	199.31
208708_x_at	EIF5	0.88	0.00376355	604.17	602.68	657.2	740.9	887.19	1316.66	1579.37	1347.83	1045.5	1501.71	1022.22	928.33	1193.48	1213.24	1169.28	995.54	1423.31
208785_s_at	MAP1LC3B	0.88	0.00376355	257.58	253.87	308.17	271.02	403.45	876.42	1251.56	922.15	868.81	1104.37	959.05	640.89	986.61	993.8	958.77	801.96	1191.92
208899_x_at	ATP6V1D	0.88	0.00376355	243.46	188.36	248.5	262.88	316.34	400.7	578.48	521.1	435.87	492.39	421.3	403.27	481.91	496.84	419.16	319.48	503.9
209020_at	C20orf111	0.88	0.00376355	210.11	201.52	264.29	204.5	256.16	370.41	450.62	373.87	378.74	407.28	349.39	375.5	318.32	446	369.87	325.71	514.85
209249_s_at	GHITM	0.88	0.00376355	778.31	801.73	802.2	817.38	1065.59	1601.09	1840.76	1329.93	1278.95	1525.46	1341.97	1359.83	1266.19	1346.07	1372.14	1071.65	1917.76
209628_at	NXT2	0.88	0.00376355	746.96	921.21	851.07	825.49	1139.25	1806.84	1635.66	1675.84	1462.94	1427.45	1588.81	1450.24	1679.25	1838.36	1409.32	1330.9	1866.08
209657_s_at	hsf2	0.88	0.00376355	1734.05	1339.04	1413.21	1496.48	1642.09	2678.79	3493.8	3853.29	3335.06	3807.65	3777.89	2964.75	4441.71	3477.09	4033.17	3892.12	4944.5
210216_x_at	RAD1	0.88	0.00376355	214.46	246.02	223.13	247.85	270.98	352.25	429.15	530.8	385.62	475.1	546.22	313.41	488.04	517.93	408.52	449.12	582.2
213037_x_at	STAU1	0.88	0.00376355	4426.24	4333.96	4308.84	4249.77	4515.89	4457.22	4922.99	4974.05	4558.09	4973.32	4622.12	4682.96	4886.64	4579.33	4938.76	4375.72	5675.58
213038_at	Rnf19b	0.88	0.00376355	138.02	61.91	84.54	59.6	125.11	268.12	437.14	358.03	344.4	595.28	283.3	326.75	287.87	320.27	350.56	260.93	691.89
213353_at	abca5	0.88	0.00376355	130.81	140.57	139.39	148.85	156.14	265.68	229.35	256.42	256.91	316.75	199.2	250.68	275.07	265.29	273.95	288.12	468.92
213407_at	PHLPP2	0.88	0.00376355	233.41	283.63	201.73	273.04	308.44	487.26	612.3	685.59	428.15	631.28	426.1	429.46	646.31	507.72	518.53	517.7	609.37
213903_s_at	RQCD1	0.88	0.00376355	34.58	30.71	29.35	32.68	41.49	42.85	60.42	53.66	48.02	58.2	52.94	37.64	61.08	44.58	50.51	41.64	62.91
214135_at	cldn18	0.88	0.00376355	15.45	13.33	12.93	20.89	15.12	41.95	57.63	137.58	120.27	117.19	75.59	53.43	130.32	118.26	125.16	71.97	223.13
214820_at	BRWD1	0.88	0.00376355	104.36	118.85	139.04	100.66	117.8	191	307.94	319.62	162.88	290.18	252.58	184.99	369.39	231.15	276.19	296.4	454.17
215285_s_at	PHTF1	0.88	0.00376355	49.38	37.67	29.5	25.57	33.35	98.98	155.89	116.76	69.37	121.4	115.92	80.57	125.43	127.01	100.59	81.86	154.04
215905_s_at	SNRNP40	0.88	0.00376355	187.46	139.86	86.61	182.96	193.1	270.55	324.29	283.96	320.41	354.92	261.43	263.6	261.43	263.03	359.12	273.39	428.9
216064_s_at	aga	0.88	0.00376355	110.76	70.48	101.15	126.44	136.22	391.66	501.85	379.67	352.81	455.03	295.19	298.13	412.94	447.16	413.9	300.52	472.55
217882_at	Tmem111	0.88	0.00376355	403.8	343.8	446.84	536.93	583.21	669.54	697.34	683.4	673.25	673.64	595.72	574.05	619.64	779.22	641.35	526.58	758.66
217976_s_at	dync1li1	0.88	0.00376355	553.09	501.41	591.58	347.01	490.03	1118.1	1321.26	1074.77	1227.96	1558.62	1309.98	1031.47	1392.02	1299.74	1216.41	1117.29	2101.91
218360_at	RAB22A	0.88	0.00376355	180.9	156.87	132.82	150.13	132.48	252.21	278.12	385.4	239.18	425.67	284.46	214.49	245.56	310.6	350.51	265.45	456.22
218373_at	LOC100130746	0.88	0.00376355	164.69	156.43	159.56	152.68	210.2	346.56	436.76	379.67	287.57	418.13	393.03	262.88	363.37	452.13	417.34	333.13	438.41
218373_at	AKTIP	0.88	0.00376355	164.69	156.43	159.56	152.68	210.2	346.56	436.76	379.67	287.57	418.13	393.03	262.88	363.37	452.13	417.34	333.13	438.41
218823_s_at	KCTD9	0.88	0.00376355	384.11	424.68	314.96	367.09	437.71	551.72	535.92	559.88	545.27	547.17	517.25	562.08	588.15	530.11	470.15	571.88	725.14
218823_s_at	LOC647013	0.88	0.00376355	384.11	424.68	314.96	367.09	437.71	551.72	535.92	559.88	545.27	547.17	517.25	562.08	588.15	530.11	470.15	571.88	725.14
218823_s_at	LOC642513	0.88	0.00376355	384.11	424.68	314.96	367.09	437.71	551.72	535.92	559.88	545.27	547.17	517.25	562.08	588.15	530.11	470.15	571.88	725.14
219258_at	TIPIN	0.88	0.00376355	263.14	233.38	289.08	276.03	355.43	541.24	648.48	508.97	439.18	678.16	589.52	404.8	478.56	567.49	508.09	429.96	680.13
219297_at	WDR44	0.88	0.00376355	824.65	950.17	602.07	934.56	1282.3	1828.24	1698.88	1829.03	1435.98	1515.52	1623.58	1885.71	1958.88	1468.91	1798.98	1867.16	2302.41
219494_at	rad54b	0.88	0.00376355	302.8	325.14	300.17	406.92	419.84	556.47	667.02	647.16	544.31	498.22	511.05	416.49	533.43	593.12	491.67	522.76	635.05
219882_at	ttll7	0.88	0.00376355	15.28	24.98	18.35	13.17	17.93	31.2	36.13	53.08	25.5	55.75	34.37	29.35	40.16	51.36	36.75	44.71	79.39
219929_s_at	ZFYVE21	0.88	0.00376355	30.35	29.32	34.31	33.73	57.67	97.62	132.09	111.05	91.78	152.17	88.16	81.67	78.95	110.17	97.24	61.36	136.72
220011_at	C1orf135	0.88	0.00376355	663.54	635.51	692.3	567.25	696.23	1212.71	1644.95	1396.07	1244.12	1739.85	1638.99	1468.69	1973.45	1505.64	1552.07	1650.46	2487.09
220205_at	Tpte	0.88	0.00376355	155.62	155.51	145.07	275.07	385.79	1073.36	1845.05	1331.67	1586.5	1865	1388.38	1007.32	1860.94	1600.39	2041.71	1161.49	2260.64
221037_s_at	Slc25a31	0.88	0.00376355	18.7	9.58	6.68	10.08	22.77	171.73	239.91	417.77	274.63	282.89	352.45	262.15	462.09	535.22	505.51	331.1	939.05
221634_at	RPL23AP7	0.88	0.00376355	209.5	156.94	176.26	206.56	194.14	263.53	245.81	279.13	271.93	296.23	281.91	265.02	317.62	321.81	263.87	289.63	366.34
222467_s_at	SAPS3	0.88	0.00376355	2499.77	2839.11	2263.27	2765.41	3390.77	4027.91	4387.18	4531.68	3419.96	4372.55	4299.46	3631.49	5360.56	3868.44	4120.86	4603.35	5181.35
222610_s_at	S100PBP	0.88	0.00376355	97.07	88.84	104.9	86.86	118.04	171.61	193.12	192.03	227.69	246.16	176.72	162.65	198.82	200.97	209.44	195.33	276.55
222752_s_at	TMEM206	0.88	0.00376355	922.95	839.16	1031.17	849.09	1014.08	1167.92	1143.73	1276.72	996.41	1264.72	1141.41	1214.12	1273.2	1334.38	1262.7	1232.79	1462.3
223266_at	STRADB	0.88	0.00376355	1165.71	1081.03	991.5	903.71	984.03	1302.39	1330.7	1405.43	1264.35	1399.11	1381.74	1337.29	1463.15	1416.09	1394.45	1331.48	1787
223330_s_at	Sugt1	0.88	0.00376355	54.25	60.31	63.56	44.29	62.03	77	130.02	122.02	87.84	80.82	97.57	83.92	119.35	127.55	103.72	88.61	155.98
223548_at	C1orf26	0.88	0.00376355	59.68	67.28	74.84	56.69	59	102.66	122.98	120.24	101.69	141.78	94.92	104.13	118.97	124.25	133.33	74.89	174.95
224899_s_at	MAGT1	0.88	0.00376355	3533.11	3966.91	3473.05	4041.97	4554.78	4912.28	5065.95	5361.33	4544.2	4692.5	5066.69	5072.58	5205.5	4845.63	4769.49	5118.49	5431.91
225651_at	Ube2e2	0.88	0.00376355	2794.09	2636.7	2505.23	2576.1	2658.24	2742.2	3238.12	3139.43	3003.77	2965.18	3018.21	2903.78	3248.96	3010.77	3206.29	3001.59	3737.48
226087_at	Lzic	0.88	0.00376355	156.8	183.28	179.46	195.44	236.38	386.46	440.71	437.52	495.11	504.48	394.98	251.81	465.94	500.68	533.04	334.54	618.47
227022_at	Gnpda2	0.88	0.00376355	273.67	274.19	178.94	248.61	362.84	384.89	488.33	391.38	470.22	583.3	477.87	432.72	562.24	576.97	615.43	485.5	900.69
227371_at	baiap2l1	0.88	0.00376355	28.16	18.03	25.6	8.84	12.6	87.71	146.98	114.89	98.44	201.44	106.81	75.45	98.65	139.21	133	98.41	244.42
227372_s_at	baiap2l1	0.88	0.00376355	42.77	34.5	31.55	21.47	22.25	112.92	199.95	133.19	142.17	220.33	136.72	112.87	149.61	166.11	209.16	139.45	372.08
228357_at	unk	0.88	0.00376355	70	98.69	101.84	55.67	128.05	205.61	229.05	267.54	213.83	339.04	237.66	206.32	265.72	293.83	251.63	220.59	311.32
228768_at	FNIP1	0.88	0.00376355	518.53	542.66	474.2	576.55	629.9	633.02	740.37	918.8	666.14	758.88	694.61	656.06	834.54	720.21	782.17	896.26	977.19
228897_at	Derl3	0.88	0.00376355	41.71	18.49	24.57	23.15	23.89	178.32	175.85	269.96	204.56	306.52	192.45	117.2	175.57	224.17	243.99	148.85	300.61
229573_at	USP9X	0.88	0.00376355	271.38	267.73	306.74	327.23	333.76	441.35	581.01	603.29	365.33	560.12	419.04	399.02	637.82	409.65	580.93	505.44	670.03
229785_at	KRIT1	0.88	0.00376355	228.15	212.32	213.49	164	207.38	330.72	491.89	491.89	380.28	772.79	458.08	348.18	570.39	500.76	590.54	428.4	966.32
230608_at	C1orf182	0.88	0.00376355	51.36	69.65	53.17	45.23	43.8	181.3	180.32	187.08	157.74	192.17	173.86	102.54	233.99	227.03	186.83	162.72	265.64
231307_at	LOC100130725	0.88	0.00376355	61.48	13.6	7.39	19.51	122.51	851.94	502.58	1087.65	1007.91	786.96	535.84	414.98	952.8	1149.06	1326.07	587.38	2204.84
231448_at	adad1	0.88	0.00376355	30.53	13.56	13.71	17.7	31.62	142.63	128.96	360.27	243.78	359.96	153.93	124.69	226.37	336	375.01	174.65	697.75
232056_at	SCEL	0.88	0.00376355	6.88	6.44	6.22	7.87	7.08	13.62	29.53	86.31	28.27	51	38.72	14.67	57.09	65.32	31.16	32.1	108.99
234950_s_at	Rfwd2	0.88	0.00376355	937.01	729.9	674.23	626.34	687.08	1039.29	1277.46	1380.54	959.6	1719.75	1167.92	1203.4	1239.25	1407.27	1207.96	1147.56	1865.81
236654_s_at	LRRC34	0.88	0.00376355	37.83	33.31	38.03	20.29	34.86	70.99	112.65	162.25	108.17	229.91	132.21	73.93	131.59	180.3	127.32	113.25	338.1
238660_at	WDFY3	0.88	0.00376355	24.72	28.44	24.42	46.06	50.25	47.6	76.58	83.61	71.18	106.21	71.18	60.97	130.58	76.68	90.81	79.94	143.46
238825_at	ACRC	0.88	0.00376355	41.81	30.24	31.41	19.62	46.83	181.59	170.24	606.99	220.43	362.11	222.65	184.4	249.59	439.69	334.97	152.93	594.16
241360_at	ccdc15	0.88	0.00376355	14.16	16.54	13.6	12.13	10.54	46.17	54.35	53.78	28.33	68.13	47.18	23.07	64.9	35.59	49.24	42.03	86.7
241453_at	PTK2	0.88	0.00376355	51.83	24.92	28.76	49.87	45.37	113.8	221.94	167.18	152.93	205.58	160.46	133.04	147.6	202.08	183.42	124.71	507.42
241703_at	RUNDC3B	0.88	0.00376355	78.2	56.66	41.77	69.01	159.65	311.55	515.75	398.79	222.1	331.54	363.64	259.5	435.3	284.66	331.05	354.2	457.08
242940_x_at	DLX6	0.88	0.00376355	9.13	8.29	6.89	11.59	14.01	26.15	49.65	109.64	52.16	94.09	63.57	52.35	89.28	141.72	70.17	84.68	188.41
51146_at	PIGV	0.88	0.00376355	185.07	191.28	219.7	188.52	244.89	330.26	388.9	306.28	247.7	391.12	309.98	351.37	316.9	366.36	321.98	328.85	442.31
1552461_at	FAM46D	0.87	0.00372078	11.76	11.72	11.03	13.06	13.33	42	75.57	82.44	71.44	88.09	66.35	32.74	127.25	123.41	86.42	83.6	240.93
1552673_at	Rfx6	0.87	0.00372078	14.11	13.2	9.32	9.98	21.67	98.25	110.7	295.15	157.37	175.9	195.67	82.97	269.61	172.06	219.66	114.89	284.37
1553112_s_at	cdk8	0.87	0.00372078	17.08	16.15	16.25	22.14	25.75	39.63	72.72	60.72	47.28	75.53	33.42	26.63	47.35	40.77	35.88	29.06	89.67
1553249_at	SMC1B	0.87	0.00372078	12.9	8.1	7.35	9.85	12.54	109.42	178.37	207.47	109.07	362.26	278.08	130.57	337.22	163.29	224.76	209.07	564.29
1553599_a_at	Sycp3	0.87	0.00372078	315.92	361.9	378.79	270.63	339.58	1124.29	1447.08	1669.27	1807.37	2337.46	1961.16	1470.61	2399.76	2110.48	2345.29	1998.27	3975
1553734_at	ak7	0.87	0.00372078	13.97	13.5	10.52	11.86	12.88	25.36	50.95	63.76	44.13	98.36	58.93	35.5	72.8	58.88	58.01	62.54	144.46
1554280_a_at	C9orf43	0.87	0.00372078	12	10.48	13.47	7.56	14.58	50.77	90.61	86.07	104.39	136.54	91.32	57.01	114.31	76.36	57.92	63.68	205.46
1554333_at	Dnaja4	0.87	0.00372078	5.04	6.31	5.73	6.75	8.11	16.36	31.49	44.85	20.11	44.03	26.02	11.93	16.25	32.17	20.83	22.24	45.92
1557057_a_at	C5orf47	0.87	0.00372078	104.02	55.84	32.96	50.09	92.74	612.93	936.87	1794.28	1323.76	1663.95	1576.16	764.64	1488.67	1418.56	1664.19	1181.23	2031.64
1557137_at	TMEM17	0.87	0.00372078	229.48	222.75	276.91	232.16	302.31	339.04	462.5	394.92	390.98	619.19	464.04	457.02	575.47	544.55	468.18	431.78	782.62
1561985_at	C14orf39	0.87	0.00372078	233.31	209.16	140.87	171.88	193.6	535.22	1032.67	1707.55	1449.19	2286.74	1552.52	1322.99	2128.34	1970.01	2209.01	1688.3	3828.74
1562682_at	RORA	0.87	0.00372078	61.47	43.77	61.6	25.86	37.6	162.74	330.91	365.65	325.14	525.97	145.94	257.62	483.88	440.27	458.88	257.73	1045.65
200694_s_at	DDX24	0.87	0.00372078	1092.88	970.54	1286.22	862.27	1131.34	1817.9	1937.37	1918.88	1894.5	2345.29	1918.88	2094.29	1872.33	1888.45	2061.68	1714.51	2637.85
200825_s_at	hyou1	0.87	0.00372078	222.52	203.44	202.4	253.79	256.42	391.21	443.6	426.97	451.15	468.52	301.61	335.27	320.41	308.98	376.6	325.85	675.4
201832_s_at	USO1	0.87	0.00372078	884.22	1061.11	878.46	916.14	1047.33	1719.75	1903.05	1547.57	1255.75	1519.27	1372.33	1449.4	1416.09	1335.55	1493.44	1290.71	1987.84
201947_s_at	CCT2	0.87	0.00372078	2555.97	2682.69	2878.57	2698.72	2676.07	4308.84	4963.94	4007.47	3844.9	4723.28	4380.17	3768.57	4550.81	4370.64	3978.46	4017.38	5138.61
202199_s_at	srpk1	0.87	0.00372078	38.04	31.39	37.2	34.76	41.59	59.23	61.54	71.51	51.21	63.43	68.36	43.2	67.57	55.7	53.48	62.23	70.92
202536_at	Chmp2b	0.87	0.00372078	572.13	643.78	540.85	692.5	749.89	641.35	801.38	931.85	781.94	919.47	896.26	796.51	806.64	1028.33	894.82	705.09	1061.42
203322_at	adnp2	0.87	0.00372078	993.51	933.88	749.46	1196.08	1647.82	1453.19	1903.32	1767.89	1407.88	1506.08	1609.25	1487.16	1772.26	1694.45	1784.92	1754.32	1890.64
203721_s_at	utp18	0.87	0.00372078	494.75	494.18	601.81	368.48	415.1	961.98	872.74	931.58	799.75	986.47	829.94	738.54	783.88	1030.12	759.32	698.97	1482.85
203871_at	SENP3	0.87	0.00372078	330.19	245.99	307.36	281.62	314.32	538.49	508.6	617.13	481.84	607.69	429.65	432.53	510.53	460.95	434.23	414.8	573.8
204082_at	PBX3	0.87	0.00372078	121.65	141.65	117.66	94.28	181.14	208.46	262.91	253.24	275.19	314.82	229.28	278.45	275.87	257.06	269.41	255.42	339.53
204784_s_at	MLF1	0.87	0.00372078	322.04	345.76	377.75	288.33	475.93	733.94	976.91	895.21	1156.77	1317.62	949.48	743.71	1352.93	1239.97	1334.38	916.94	1822.4
204847_at	zbtb11	0.87	0.00372078	196.78	256.31	207.8	194.62	235.12	398.9	485.85	428.53	335.75	376.98	404.21	388.21	443.99	366.93	336.39	383	509.94
204893_s_at	zfyve9	0.87	0.00372078	413.24	336.54	275.23	282.4	372.89	470.22	576.81	564.7	365.54	540.92	510.75	506.98	455.03	554.21	465.73	436.25	601.46
205012_s_at	HAGH	0.87	0.00372078	135.42	132.69	108.91	102.6	120.76	287.49	265.99	389.51	280.03	337.47	246.02	187.29	276.31	314.09	309.51	284.37	361.11
205034_at	Ccne2	0.87	0.00372078	128.89	184.59	122.14	115.6	167.39	204.71	313.63	339.98	256.65	408.4	381.55	317.39	455.23	376.6	438.67	331.73	832.36
205416_s_at	ATXN3	0.87	0.00372078	554.45	564.86	580.34	441.87	490.82	933.74	1011.14	1111.62	701.82	775.04	803.13	744.03	778.88	901.48	724.51	723.67	1267.85
205443_at	SNAPC1	0.87	0.00372078	432.28	317.35	360.01	492.96	488.4	719.37	882.94	796.04	832.84	868.56	978.19	895.73	1146.89	899.65	1128.87	886.15	1365.17
206018_at	foxg1	0.87	0.00372078	31.53	21.68	26.18	13.77	35.58	75.88	167.22	246.74	209.13	223.72	188.85	188.17	223.75	315.37	345.5	182.46	467.02
206052_s_at	Slbp	0.87	0.00372078	921.48	794.66	689.18	592.95	681.71	1203.58	1358.25	1407.68	1184.32	1774.06	1502.36	1168.77	1545.54	1436.4	1513.1	1300.31	1862.02
206316_s_at	KNTC1	0.87	0.00372078	161.63	234.4	229.95	189.26	159.93	356.68	447.49	403.1	349.8	551.88	403.62	388.26	437.01	401.87	398.73	378.74	645.19
206369_s_at	PIK3CG	0.87	0.00372078	8.01	8.6	9.99	7.21	7.99	15.62	14.09	25.15	12.12	18.47	17.24	13.26	16.51	16.73	11.54	16.54	34.21
206589_at	GFI1	0.87	0.00372078	11.5	7.92	7.87	8	9.51	16.16	25.64	37.67	25.82	45.59	17.6	13.26	24.54	25.52	29.49	19.08	66.08
207180_s_at	htatip2	0.87	0.00372078	25.23	30.61	26.95	24.2	29.68	62.96	86.04	58.37	63.53	67.8	50.06	52.84	56.14	75.26	52.58	38.47	100.34
207551_s_at	MSL3	0.87	0.00372078	155.44	129.7	120.15	128.05	151.05	199.98	196.89	220.17	170.34	241.87	167.98	230.28	215.74	181.22	205.37	179.96	391.1
208194_s_at	STAM2	0.87	0.00372078	33.67	28.21	38.95	27.64	31.88	52.32	63.41	91.47	57.36	52.67	55.11	41.05	58.88	64.08	59.12	55.91	84.96
208667_s_at	LOC729992	0.87	0.00372078	3467.5	3570.79	3255.11	3684.11	4027.91	3793.3	4176.92	4051.98	3663.29	3831.52	3852.73	3959.44	4043.16	3776.79	4014.47	3950.81	4590.66
208667_s_at	st13	0.87	0.00372078	3467.5	3570.79	3255.11	3684.11	4027.91	3793.3	4176.92	4051.98	3663.29	3831.52	3852.73	3959.44	4043.16	3776.79	4014.47	3950.81	4590.66
208667_s_at	LOC344328	0.87	0.00372078	3467.5	3570.79	3255.11	3684.11	4027.91	3793.3	4176.92	4051.98	3663.29	3831.52	3852.73	3959.44	4043.16	3776.79	4014.47	3950.81	4590.66
208786_s_at	MAP1LC3B	0.87	0.00372078	1770.46	1517.06	1505.64	1980.06	2175.87	2074.6	2312.8	2267.88	2255.39	2425	1806.84	1975.17	2157.93	2288.07	2383.77	1824.25	2654
208838_at	CAND1	0.87	0.00372078	1261.6	1303.72	1210.95	1209.19	1302.96	1339.24	1546.67	1763.53	1535.02	1721.75	1745.17	1510.9	1937.08	1666.12	1518.17	1610.42	2157.61
209080_x_at	glrx3	0.87	0.00372078	590.12	442.06	592.35	578.65	714.16	1160.47	1351.36	1002.8	1069.63	1219.25	913.35	837.82	871.22	1073.68	1026.83	649.23	1520.15
209620_s_at	ABCB7	0.87	0.00372078	374.58	343.45	335.46	317.67	352.71	545.26	606.02	527.57	566.75	611.5	614	494.9	578.99	667.11	535.14	593.38	759.99
210028_s_at	orc3l	0.87	0.00372078	412.22	337.81	541.63	451.01	490.46	608.58	712.71	790.05	630.45	624.16	569.39	624.07	582.36	692.9	559.31	456.22	898.08
211107_s_at	AURKC	0.87	0.00372078	11.72	13.84	15.3	13.62	17.55	53.97	62.93	117.82	63.32	124.36	45.78	28.02	44.62	63.14	53.74	55.7	162.51
212438_at	SNRNP27	0.87	0.00372078	252.14	212.22	152.06	229.98	261.24	303.86	363.9	368.9	420.45	307.45	302.18	356.78	388.55	363.27	408.94	297.05	575.05
212513_s_at	usp33	0.87	0.00372078	2007	2074.6	2027.81	1970.3	2328.65	2313.14	2548.55	2763.4	2265.9	2385.5	2424.64	2372.37	2671.41	2338.83	2314.82	2702.25	2954.85
212690_at	DDHD2	0.87	0.00372078	741.87	695.02	863.15	666.05	788.22	990.63	1115.01	1367.56	1137.76	1531.9	1298.99	1124.78	1470.61	1278.21	1346.26	1144.4	1573.18
213007_at	fanci	0.87	0.00372078	367.3	311.18	337.03	262.68	346.16	704.47	814.65	644.16	603.38	900.43	717.91	699.68	963.1	618.11	722.09	699.07	1097.97
213024_at	TMF1	0.87	0.00372078	295.28	330.29	241.49	329.14	365.76	371.22	431.78	467.97	398.5	539.51	427.84	424.13	576.72	542.34	539.67	456.82	966.74
213322_at	C6orf130	0.87	0.00372078	1574.79	1382.34	1516.62	1326.46	1451.51	2113.55	2425	2232.56	2044.38	2251.79	2292.06	2079.73	2372.37	2090.34	2205.8	2371.33	2714.84
214170_x_at	FH	0.87	0.00372078	1189.32	1165.03	1182.26	1021.62	1139.75	1766.6	2096.42	1759.43	1942.16	2426.41	1987.84	1481.77	2126.18	2058.09	2158.55	1770.2	2761.79
214396_s_at	MBD2	0.87	0.00372078	25.25	18.74	20.04	11.33	26.91	73.58	120.45	86.42	61.44	84.2	85.2	71.86	65.37	101.26	85.56	59.89	112.4
214855_s_at	ralgapa1	0.87	0.00372078	355.18	380.83	423.27	536.62	714.06	671.88	834.18	829.82	557.36	680.82	603.29	782.06	744.14	687.48	703.65	678.45	833.45
215424_s_at	SNW1	0.87	0.00372078	400.35	257.51	375.56	322.55	372.08	487.33	614.98	626.98	638.66	786.27	630.82	581.18	531.96	694.81	606.28	607.08	862.65
216693_x_at	HDGFRP3	0.87	0.00372078	210.05	238.45	202.82	225.45	319.2	434.17	547.73	445.09	392.23	471.86	411.92	386.07	442.06	416.8	392.58	413.54	473.44
217848_s_at	PPA1	0.87	0.00372078	1177.63	1490.84	1427.66	1101.33	1417.12	2239.06	2444.1	2306.09	2453.35	2615.71	2306.43	2158.55	2459.06	2357.25	2348.02	1916.37	2913.92
218343_s_at	Gtf3c3	0.87	0.00372078	150.55	132.44	165.36	123.09	99.48	249.37	272.13	277.48	201.61	331.97	272.13	253.42	299.3	285.45	284.95	289.71	439.56
218462_at	RPF1	0.87	0.00372078	503.16	610.26	581.01	485.35	585.59	738.22	828.74	709.61	649.04	754.59	676.19	703.86	775.27	758.99	779.56	578.82	1042.62
218467_at	Psmg2	0.87	0.00372078	855.91	914.81	1032.07	851.07	1448.14	1340.8	1540.16	1289.59	1140.25	1340.02	1279.32	1242.86	1258.12	1411.78	1322.99	1144.06	1778.97
218946_at	nfu1	0.87	0.00372078	667.02	494.11	612.66	814.18	884.1	1182.26	1329.16	1305.42	1463.37	1297.86	1090.18	982.46	1031.92	1286.22	1432.23	878.08	1575.25
219037_at	RRP15	0.87	0.00372078	631.64	536.31	617.4	758.66	782.85	1119.56	1243.58	1134.3	1142.9	1247.92	1186.73	850.45	1223.86	1263.43	854.54	1028.03	1335.55
219094_at	armc8	0.87	0.00372078	134.71	119.09	103.18	112.76	181.22	357.25	506.91	417.95	367.73	367.09	404.74	335.41	370.68	440.14	359.12	314.73	443.35
219132_at	PELI2	0.87	0.00372078	387.64	238.94	184.3	356.42	379.78	1000.76	1367.16	1217.65	704.17	822.02	812.99	672.27	1016.29	743.39	958.49	844.66	1168.43
219372_at	IFT81	0.87	0.00372078	89.23	75.34	67.76	79.78	83.55	119.61	145.51	150.22	116.61	145.26	148.01	161.99	186.18	126.81	150.46	153.4	300.65
219546_at	bmp2k	0.87	0.00372078	48.38	47.96	48.84	38.47	38.14	98.42	136.94	120.03	126.24	200.24	129.34	112.86	156.55	129.83	166.45	109.58	302.01
220167_s_at	TP53TG3	0.87	0.00372078	399.6	298.26	212.53	324.62	457.28	1507.83	1954.9	1890.1	2412.7	2423.59	1968.3	1438.7	3055.28	2616.09	2402.55	2571.25	4044.33
220167_s_at	LOC653550	0.87	0.00372078	399.6	298.26	212.53	324.62	457.28	1507.83	1954.9	1890.1	2412.7	2423.59	1968.3	1438.7	3055.28	2616.09	2402.55	2571.25	4044.33
220167_s_at	TP53TG3B	0.87	0.00372078	399.6	298.26	212.53	324.62	457.28	1507.83	1954.9	1890.1	2412.7	2423.59	1968.3	1438.7	3055.28	2616.09	2402.55	2571.25	4044.33
220167_s_at	LOC729264	0.87	0.00372078	399.6	298.26	212.53	324.62	457.28	1507.83	1954.9	1890.1	2412.7	2423.59	1968.3	1438.7	3055.28	2616.09	2402.55	2571.25	4044.33
220325_at	TAF7L	0.87	0.00372078	16.87	12.51	15.02	11.54	12.14	39.6	67.57	177.28	107.56	178.39	81.03	55.62	115.08	167.22	79.73	56.08	337.42
220520_s_at	NUP62CL	0.87	0.00372078	107.08	76.79	50.38	61.11	45.58	92.67	173.84	248.21	140.02	168.05	128.57	137.44	160.88	196.69	169.47	136.3	392.92
220591_s_at	EFHC2	0.87	0.00372078	24.25	23.54	25.64	24	34.57	133.99	139.02	152.35	86.47	48.47	104.39	60	112.43	86.64	102.14	91.01	217.72
220610_s_at	lrrfip2	0.87	0.00372078	67.59	58.59	69.81	50.06	60	124.42	157.23	122.05	134.83	175.21	126.94	98.33	127.84	156.25	121.56	111.28	199.69
220746_s_at	uimc1	0.87	0.00372078	346.16	242.3	454.63	328.85	356.26	640.61	1049.31	730.75	729.47	1028.03	828.86	825.61	746.09	703.14	950.17	625.8	1606.45
221471_at	SERINC3	0.87	0.00372078	392.35	391.66	364.96	279.42	410.01	533.12	606.55	558.66	599.45	642.47	591.06	524.59	690.19	628.16	575.22	633.94	815.24
222507_s_at	TMEM9B	0.87	0.00372078	37.55	18.07	16.33	21.82	39.05	52.97	64.11	64.36	60.68	50.42	48.88	44.97	49.87	48.53	39.41	38.5	69.74
222530_s_at	MKKS	0.87	0.00372078	436.76	442.32	468.24	604.26	582.03	836.97	949.75	726.2	929.01	959.05	720.83	789.48	838.79	950.03	1079.15	647.06	1398.1
222849_s_at	SCRN3	0.87	0.00372078	112.04	95.35	96.51	90.97	117.84	176.56	180.11	179.83	163.05	236.42	188.74	223.04	237.73	226.99	182.8	134.85	430.71
222862_s_at	AK5	0.87	0.00372078	41.14	34.22	34	17.66	50.8	101.35	180.82	178.14	130.57	179.28	168.1	83.85	142.19	174.45	160.79	125.87	180.61
225213_at	Pptc7	0.87	0.00372078	374.52	361.11	280.23	338.3	381.17	642.85	792.81	706.22	679.24	913.61	776.39	679.93	842.83	755.8	755.8	636.34	865.79
225344_at	NCOA7	0.87	0.00372078	133.19	157.12	151.89	180.93	232.37	327.42	329.85	327.61	260.25	276.79	252.14	244.1	298.65	272.4	274.59	249.66	307.36
225830_at	PDZD8	0.87	0.00372078	595.2	516.72	461.76	507.94	516.72	626.89	713.85	674.13	592.69	621.9	635.6	678.65	687.08	638.75	628.16	648.95	791.89
225912_at	TP53INP1	0.87	0.00372078	3346.22	3808.76	3443.9	4007.47	3974.41	4879.55	4779.89	5359.77	4266.48	4797.99	4685	4981.27	5355.88	4873.17	5430.33	5082.9	5490.63
226064_s_at	DGAT2	0.87	0.00372078	57.71	21.5	31.35	24.18	32.56	90.66	103.77	123.32	122.32	213.8	126.83	104.08	172.66	192.06	148.1	124.78	278.93
226503_at	Rif1	0.87	0.00372078	363.27	338.25	361.74	493.53	531.5	581.52	796.85	669.83	585.76	597.45	575.22	668.67	663.15	631.09	628.26	570.39	721.88
226608_at	c16orf87	0.87	0.00372078	240.47	214.61	197.84	276.07	252.1	261.43	258.44	302.75	272.2	333.18	291.74	288.66	304.74	294.08	281.54	295.02	420.38
226790_at	MORN2	0.87	0.00372078	218.42	152.95	175.01	199.4	235.25	323.59	353.17	310.1	289.5	395.44	293.74	283.51	383.33	400.64	447.68	249.12	774.48
227268_at	RNFT1	0.87	0.00372078	233.69	233.18	142.21	246.31	282.64	319.06	373.44	390.64	356.26	422.59	383.22	400.99	351.53	451.8	368.26	438.8	493.96
227904_at	AZI2	0.87	0.00372078	228.38	172.18	175.46	154	179.1	272.92	338.1	304.39	298.17	286.16	313.63	264.6	283.71	367.46	283.43	301.26	453.12
231389_at	cxorf41	0.87	0.00372078	6.45	5.9	6.36	7.78	8.36	13.89	22.76	34.2	17.96	32.15	13.13	13.2	36.65	25.98	12.83	15.69	68.17
231569_at	TMEM31	0.87	0.00372078	11.91	12.74	14.2	13.18	14.06	23.76	25.38	24.99	22.41	22.61	17.2	20.87	24.87	28.83	16.87	21.33	31.89
232278_s_at	Depdc1	0.87	0.00372078	32.05	35.67	17.42	26.4	28.79	36.62	64.08	76.81	66.36	97.24	67.2	31.94	90.07	83.75	80.28	60.98	151.95
235048_at	FAM169A	0.87	0.00372078	289.08	357.71	258.22	258.74	348.93	374.09	414.44	507.79	331.15	433.16	437.01	445.61	483.24	384.78	412.34	442.38	571.72
235307_at	LMTK2	0.87	0.00372078	99.59	55.17	73.85	35.61	50.96	145.81	176.28	193.1	121.93	190.06	200.18	138.88	166.98	184.83	136.8	134.55	229.98
235579_at	SFRS2IP	0.87	0.00372078	81.01	84.51	72.56	51.28	69.5	118.85	240.89	253.76	242.05	273.67	276.19	163.22	288.37	333.42	256.76	231.62	416.98
235810_at	ZNF182	0.87	0.00372078	131.36	93.2	122.96	123.16	132.36	218.61	229.25	190.7	146.09	198.59	200.01	186.45	227.29	185.1	145.62	147.47	286.61
236027_at	C10orf78	0.87	0.00372078	1044.44	1477.68	1156.94	1116.31	1345.68	1671.94	2029.87	1835.16	1769.17	2241.01	2132.37	1909.97	2275.47	2118.16	2086.7	2055.7	2798.56
238218_at	OOEP	0.87	0.00372078	279.13	194.28	298.47	318.64	252.58	858.52	815.36	713.02	761.09	1018.81	849.84	610.53	894.43	1101.01	955.85	707.76	1209.01
238860_at	C6orf130	0.87	0.00372078	1129.69	835.99	1066.99	1198.69	1158.11	2125.56	2385.16	2220.91	1855.53	2452.99	1851.23	1587.65	1876.68	2051.22	1994.21	1741.88	2229
239303_at	piwil2	0.87	0.00372078	71.93	65.31	51.23	58.77	100.91	270	332.79	471.93	330	406.04	325.28	233.25	350.82	369.39	474.82	319.99	422.9
239303_at	hsd3b7	0.87	0.00372078	71.93	65.31	51.23	58.77	100.91	270	332.79	471.93	330	406.04	325.28	233.25	350.82	369.39	474.82	319.99	422.9
240091_at	PSMA8	0.87	0.00372078	213.52	25.47	36.02	30.43	166.52	783.19	1022.66	1945.83	1677.3	2068.58	1415.88	1048.09	2074.3	1817.64	2301.4	1249.92	2691.67
240918_at	ZNF57	0.87	0.00372078	5.51	6.7	9.66	6.6	9.71	22.4	34.95	50	23.32	27.17	30.78	13.7	44.85	46.19	22.09	33	52.42
242455_at	pou3f2	0.87	0.00372078	14.93	10.86	8.44	14.61	17.02	65.08	133.99	128.44	63.74	72.97	70.97	51.03	95.46	74.47	51.77	82.16	122.62
243802_at	DNAH12	0.87	0.00372078	12.79	11.07	10.26	25.73	14.98	95.71	74.25	181.59	115.16	219.31	82.24	109.45	210.5	166.38	208.46	65.66	449.05
1553411_s_at	sall3	0.86	0.00367801	6.98	6.98	6.97	6.33	9.69	12.56	14.85	13.51	9.63	11	13.55	11.29	13.63	11.5	8.68	13.62	17.6
1555279_at	armc8	0.86	0.00367801	191.84	165.08	167.88	132.59	196.52	304.52	484.44	396.24	533.59	491.17	419.47	421.79	528.11	490.39	590.37	411.08	1004.11
1562484_at	C17orf104	0.86	0.00367801	45.67	23.89	22.09	26.89	43.45	201.41	508.16	633.2	497.78	783.65	623.25	290.94	660.75	594.25	671.78	558.42	866.8
1570376_at	LOC154822	0.86	0.00367801	24.98	15.03	21.81	10.6	20.51	92.74	134.75	128.4	129.53	187.32	120.66	72.97	129.49	128.55	156.14	114.81	182.03
200628_s_at	wars	0.86	0.00367801	63.02	48.47	66.38	44.48	45.26	143.1	144.38	104.51	108.63	137.92	121.2	115.08	133.17	129.39	129.56	108.96	190.26
200976_s_at	Tax1bp1	0.86	0.00367801	414.26	366.18	499.38	367.09	402.04	579.92	576.39	552.6	528.34	622.08	583.38	520.19	570.97	582.53	570.55	490.03	741.34
201111_at	CSE1L	0.86	0.00367801	2226.08	2107.11	2009.91	1649.98	1838.89	2662.49	3391.75	3897.21	2920.7	3865.63	3939.92	2910.11	3660.09	3950.24	3399.64	3402.12	4428.17
201142_at	EIF2S1	0.86	0.00367801	708.68	869.45	638.75	604.35	808.16	1018.66	1320.3	1146.23	1012.9	1264.35	1104.21	916.94	1414.45	1053.58	1086.23	1058.65	1435.57
201925_s_at	Cd55	0.86	0.00367801	261.69	265.33	251.81	263.1	470.77	579.92	636.62	578.74	623.89	683.2	522.69	874.01	581.26	778.54	780.47	520.19	1328
202678_at	Gtf2a2	0.86	0.00367801	637.17	707.65	656.44	1003.53	1110.49	1172.51	1263.25	1112.26	1144.4	1206.73	878.72	996.99	1040.35	1090.82	1215	840.5	1510.02
202730_s_at	PDCD4	0.86	0.00367801	185.83	153.95	132.82	182.22	276.55	316.98	326.04	395.78	368.37	330.72	286.78	282.97	241.56	366.98	255.12	313.54	401.17
203011_at	IMPA1	0.86	0.00367801	1455.73	1336.32	1055.58	1408.29	1845.05	2464.79	2449.44	2309.78	2309.44	2099.47	2137.02	2408.14	2725.12	2378.24	2433.82	2100.39	2643.99
203194_s_at	NUP98	0.86	0.00367801	42.19	26.73	45.34	24.37	35.55	64.8	74.11	66.53	53.19	68.45	68.87	59.53	68.93	56.59	53.53	47.55	123.46
204176_at	KLHL20	0.86	0.00367801	60.15	75.2	44.08	47.61	73	77.87	82.79	102.31	65	95.24	95.7	93.2	105.96	81.5	114.64	85.23	159.37
204782_at	MLF1	0.86	0.00367801	58.04	49.66	51.2	60.22	94.11	142.34	223.17	248.18	263.41	272.88	194.9	151.1	310.33	310.42	263.6	205.13	308.08
205094_at	PEX12	0.86	0.00367801	84.18	85.41	98.56	44.29	98.41	148.98	147	137.98	136.98	192.2	140	133.6	134.94	170.74	127.08	117.97	277.64
205486_at	TESK2	0.86	0.00367801	26.47	19.32	21.02	26.34	27.17	51.21	53.48	54.94	56.62	85.36	59.14	43.58	42.65	47.89	46.63	37.81	90.62
206540_at	glb1l	0.86	0.00367801	47.55	24.81	50.21	42.81	45.62	79.39	78.94	96.82	83.66	103.83	87.79	66.48	80.98	101	57.41	87.31	115.53
206587_at	CCT6B	0.86	0.00367801	95.69	124.8	129.71	76.29	121.88	441.74	441.35	362.63	379.29	698.46	454.83	252.1	657.87	558.9	475.44	272.56	828.5
206920_s_at	GLE1	0.86	0.00367801	11.17	8.51	11.4	8.78	13.97	37.51	56.09	38.58	21.31	43.16	39.04	27.49	30.59	31.46	27.37	20.57	52
208815_x_at	HSPA4	0.86	0.00367801	1035.82	983.75	1171.32	982.89	984.89	1986.69	2382.73	1974.02	1834.36	2226.73	1939.62	1486.51	2016.35	2055.4	1975.46	1772	2377.2
209218_at	sqlE	0.86	0.00367801	887.31	908.58	708.68	739.18	714.47	1193.83	1155.76	1281.55	1221.02	1126.42	1230.1	1024.75	1366.37	1239.61	1312.08	1061.11	1558.85
209378_s_at	FAM190B	0.86	0.00367801	82.59	68.24	86.67	64.12	69.49	117.08	156.8	138.36	131.36	182.86	145.26	132.02	168.86	143.79	136.17	126	193.52
209520_s_at	NCBP1	0.86	0.00367801	136.32	124.11	120.76	103.32	106.64	158.79	184.06	209.19	188.22	227.95	184.32	170.24	181.72	212.32	141.8	175.34	295.45
209662_at	CETN3	0.86	0.00367801	346.36	388.55	302.23	298.73	412.22	514.63	451.67	515.97	504.85	663.73	577.56	464.99	627.43	640.24	555.82	604.61	802.43
210033_s_at	SPAG6	0.86	0.00367801	7.95	9.39	5.66	6.26	6.84	18.3	34.66	50.49	27.06	77.6	41.63	20.78	79.32	56.7	47.3	30.41	111.38
210101_x_at	sh3glb1	0.86	0.00367801	186.7	223.72	233.08	181.53	277.64	426.35	514.55	332.4	402.63	457.02	338.99	390.53	340.52	413.12	445.54	326.66	762.42
212306_at	CLASP2	0.86	0.00367801	592.35	540.85	430.15	741.77	833.45	851.19	996.26	960.3	752.95	755.14	762.64	847.25	910.96	777.86	829.94	846.26	1011.28
212324_s_at	VPS13D	0.86	0.00367801	38.83	26.94	38.3	30.62	26.67	75.44	115.98	103.59	47.98	88.77	102.94	65.36	103.99	76.3	89.58	68.45	115.9
212568_s_at	dlaT	0.86	0.00367801	410.54	384.67	281.7	340.03	510.75	514.1	608.75	571.8	460.75	449.44	507.35	511.94	576.55	481.56	475.44	512.61	638.47
212820_at	DMXL2	0.86	0.00367801	774.03	787.19	944.39	796.16	809.69	1170.47	1210.24	1431.82	900.56	1341.58	1408.7	1352.73	1453.83	1183.29	1196.6	1298.23	1801.34
213963_s_at	SAP30	0.86	0.00367801	26.73	26.7	38.59	27.7	20.56	47.1	74.25	76.23	77.64	108.8	78.46	61.67	115.65	102.81	93.73	52.49	168.3
214628_at	NHLH1	0.86	0.00367801	10.29	10.07	8.71	9.05	13.59	11.48	11.52	13.51	12.34	12.84	12.36	12.34	14.66	15.17	15.64	12.35	20.3
216862_s_at	MTCP1NB	0.86	0.00367801	1603.19	1937.93	1902.49	1516.62	2018.99	2435.24	2621.42	2863.55	2749.38	2989.84	2697.15	2543.01	3057.5	3217.95	3022.16	2829.63	3321.52
216862_s_at	MTCP1	0.86	0.00367801	1603.19	1937.93	1902.49	1516.62	2018.99	2435.24	2621.42	2863.55	2749.38	2989.84	2697.15	2543.01	3057.5	3217.95	3022.16	2829.63	3321.52
218108_at	ubr7	0.86	0.00367801	311.55	385.85	364.69	307.14	452.26	651.31	859.65	673.15	580.08	700.29	676.88	502.29	742.2	691.89	681.81	565.68	760.65
218194_at	Rexo2	0.86	0.00367801	2136.09	2003.21	2288.73	2123.4	2312.81	3067.73	3029.2	3071.3	3016.9	3113.09	2893.25	3199.77	2755.78	3192.34	3313.32	2921.13	3500.41
218374_s_at	c12orf4	0.86	0.00367801	121.47	142.19	99.64	83.46	110.63	195.27	192.54	195.41	178.63	233.86	164.36	161.8	228.65	248.9	220.3	218.58	388.21
218374_s_at	C12orf40	0.86	0.00367801	121.47	142.19	99.64	83.46	110.63	195.27	192.54	195.41	178.63	233.86	164.36	161.8	228.65	248.9	220.3	218.58	388.21
218456_at	CAPRIN2	0.86	0.00367801	309.2	433.16	592.78	344.55	363.48	996.84	1024.15	907	677.76	1137.77	747.83	981.32	859.4	954.18	954.32	818.57	1462.3
218883_s_at	MLF1IP	0.86	0.00367801	746.09	671.1	787.53	706.63	546.85	1267.11	1941.31	1557.49	1546.44	2718.79	1475.11	1160.98	2101.61	1884.34	1970.59	1569.08	3125.78
218904_s_at	C9orf40	0.86	0.00367801	123.01	128.27	107.78	112.33	136.24	347.01	429.02	406.92	357.45	523.98	395.32	253.02	399.08	405.86	387.76	317.86	447.68
219157_at	KLHL2	0.86	0.00367801	1256.48	1200.09	1067.61	844.05	1007.91	1218.36	1614.64	2021.92	1218.36	1992.18	1669.52	1407.68	1741.12	1666.37	1774.84	1487.38	2313.81
219441_s_at	LRRK1	0.86	0.00367801	18.36	15.2	15.93	14.28	17.95	29.33	62.45	38.84	20.83	48.88	42.86	32.98	48.71	35.5	35.07	29.7	67.02
219596_at	THAP10	0.86	0.00367801	285.58	226.43	195.47	208.31	284.75	253.98	326.37	341.81	275.91	352.96	331.68	256.72	410.96	394	372.03	353.17	492.67
219945_at	DDX25	0.86	0.00367801	172.68	105.1	166.11	86.48	135.26	428.71	350.31	329.47	290.18	433.85	323.87	332.94	346.66	423.51	213.49	319.11	673.64
220378_at	Tcp11	0.86	0.00367801	35.57	17.48	19.26	20.39	16.33	107.03	169.06	185.24	190.09	337.42	172.08	102.28	259.61	296.66	287.99	206.8	452.46
220623_s_at	Tsga10	0.86	0.00367801	15.99	10.73	10.25	12.6	14.02	20.73	24.7	19.8	19.79	35.06	19.49	21.09	25.13	31.24	31.9	22.42	48.87
221190_s_at	C18orf8	0.86	0.00367801	129.43	135.28	124.89	98.36	201.52	298	348.99	253.2	231.56	272.6	215.11	236.25	262.8	277.4	223.62	251.85	335.51
221258_s_at	kif18a	0.86	0.00367801	70.38	48.91	56	26.84	58.23	100.36	131.1	114.19	96.52	143.52	117.94	79.04	149.98	121.24	97.31	105.62	291.78
221449_s_at	ITFG1	0.86	0.00367801	300.69	281.01	230.72	225.35	315.37	451.41	465.73	387.14	378.46	458.21	393.89	473.31	458.01	376.16	415.41	397.28	765.86
221620_s_at	apoo	0.86	0.00367801	896.13	933.07	989.05	914.14	1139.92	2101.91	3004.21	2055.1	1766.86	2361.02	2095.81	1691.49	2151.98	2294.73	1995.65	1813.42	2549.66
221895_at	Mospd2	0.86	0.00367801	176.64	165.65	159.3	218.2	218.93	182.17	283.55	255.2	238.94	282.19	217.47	212.35	312.23	265.72	264.25	224.5	334.97
222472_at	AFTPH	0.86	0.00367801	1510.68	1474.68	1500.62	1521.48	1499.31	1642.33	1739.1	2018.69	1609.72	1928.94	1988.71	1918.6	2225.11	1883.24	1920.55	1866.62	2438.42
222604_at	Gtf3c3	0.86	0.00367801	715.2	704.06	721.67	584.14	684.49	1003.96	1064.05	1045.05	847.12	1129.04	1175.75	966.46	1370.74	1103.09	1118.91	1152.24	1915.25
223084_s_at	Ccndbp1	0.86	0.00367801	274.03	253.64	266.84	343.65	459.21	754.59	871.22	752.08	770.33	1223.86	599.36	541.79	673.15	916.67	884.23	602.24	1052.05
223108_s_at	ZCCHC17	0.86	0.00367801	153.57	114.44	145.43	99.14	138.12	237.14	335.66	296.01	300.08	426.72	329.42	210.72	336.88	329.95	341.01	221.91	423.33
223329_x_at	Sugt1	0.86	0.00367801	819.16	798.71	960.16	1080.56	1236.01	1717.75	2020.46	1655.5	1605.98	1468.27	1220.13	1337.88	1380.33	1434.11	1646.63	1235.47	2082.45
223979_x_at	ftcD	0.86	0.00367801	14.01	9.67	10.03	10.99	12.49	11.2	16.43	20.85	16.11	16.97	14.99	14.23	20.59	22.03	16.35	18.8	30.14
224336_s_at	DUSP16	0.86	0.00367801	178.47	136.66	181.48	107.01	165.72	313.86	379.12	309.96	243.6	408.17	333.86	279.09	286.41	335.17	270.82	246.77	424.19
224903_at	CIRH1A	0.86	0.00367801	800.1	894.56	837.33	843.44	891.06	1424.14	1725.5	1400.95	1411.57	1484.14	1325.49	1209.36	1380.54	1412.39	1303.91	1284.91	1634.23
225384_at	DOCK7	0.86	0.00367801	191.59	208.46	178.29	172.13	194.93	251.26	333.81	347.97	275.95	305.67	333.66	282.77	343	287.91	293.91	376.76	434.99
225674_at	BCAP29	0.86	0.00367801	703.14	712.3	715.82	535.53	739.29	933.47	1007.03	1246.29	908.71	1056.19	1334	1020.88	1525.68	1189.15	1265.82	1147.39	1809.73
225700_at	glcci1	0.86	0.00367801	84.05	51.53	23.13	108.34	168.22	206.71	307.63	293.36	203.67	244.49	258.86	154.18	363.37	210.17	227.55	302.09	327.13
225717_at	KIAA1715	0.86	0.00367801	424.25	418.43	298.08	349.34	543.05	877.44	1205.68	850.7	719.89	1124.78	1190.88	829.34	1439.33	1083.55	1003.67	1288.46	1768.92
226726_at	Mboat2	0.86	0.00367801	623.25	709.61	683.6	617.13	693.3	828.38	806.87	914.41	766.31	1036.12	713.33	776.85	826.93	867.68	846.51	852.8	1268.58
226826_at	LSM11	0.86	0.00367801	305.18	389.56	343.15	303.37	410.37	633.02	809.11	838.06	564.37	790.05	743.6	562.32	752.84	702.33	622.71	684.1	748.48
227018_at	Dpp8	0.86	0.00367801	544.71	776.51	628.16	681.62	712.3	977.05	913.88	1262.15	1014.67	1437.44	1000.32	837.7	1136.94	1128.22	1305.61	1073.52	1442.26
228774_at	cep78	0.86	0.00367801	235.87	273.55	268.28	205.58	223.04	399.66	441.93	385.73	383.22	527.42	412.28	380.94	446.64	448.99	444.83	410.43	588.4
229289_at	Fam71e1	0.86	0.00367801	39.4	39.98	33.91	20.6	24.27	63.65	84.4	92.85	64.39	119.8	102.23	46.29	93.54	111.51	82.6	74.33	139.31
229299_at	c5orf33	0.86	0.00367801	176.69	163.69	139.49	126.77	204.95	217.97	261.54	256.65	213.06	220.72	237.83	211.06	237.8	229.95	196.84	220.91	258.59
229453_at	PDIA3	0.86	0.00367801	112.68	113.96	117.73	99.35	111.54	144.38	202.82	189.15	202.88	203.38	166.23	130.39	183.31	222.65	226.76	155.51	287.99
229517_at	PTPDC1	0.86	0.00367801	130.22	167.15	221.55	130.57	152.8	289.71	348.53	562.73	381.55	503.75	321.34	274.67	421.42	463.3	567.74	290.94	602.94
230678_at	Rgs5	0.86	0.00367801	41.3	26.26	29.42	56.4	38.06	60.61	91.94	134.24	128.91	177.57	120.36	68.49	117.73	168.08	171.58	84.04	294.47
231895_at	Sass6	0.86	0.00367801	92.11	105.56	103.42	87.79	130.21	150.63	166.96	156.05	113.33	159.46	172.76	161.4	162.53	130.58	135.77	156.62	207.56
231955_s_at	hibadh	0.86	0.00367801	80.75	52.77	38.94	60.6	100.14	186.53	237.49	157.71	165.77	185.21	145.01	207.71	147	177.52	159.3	122.43	246.99
233543_s_at	fam175a	0.86	0.00367801	212.41	223.3	178.08	200.59	280.31	428.71	532.12	534.98	340.12	460.55	554.7	396.76	570.06	499.23	402.8	478.49	528.8
234192_s_at	Gkap1	0.86	0.00367801	302.8	308.66	321.57	176.38	254.68	521.02	651.97	488.68	505.29	601.11	601.02	511.79	699.58	632.93	609.11	576.81	1065.13
234296_s_at	Tex11	0.86	0.00367801	64.28	18.48	19.27	16.97	70.28	505.29	496.77	862.02	1085.13	1016.88	766.53	414.32	904.63	919.21	1245.39	804.42	1839.69
235273_at	Dyx1c1	0.86	0.00367801	130.95	119.96	129.77	79.53	114.86	214.67	224.34	197.07	182.38	252.36	185.05	183.9	237.8	241	174.12	221.71	335.07
236924_at	GLMN	0.86	0.00367801	17.63	22.85	16.53	37.82	29.38	37.48	37.58	53.62	50.57	43.43	35.95	36.64	46.37	42.19	53.45	43.19	97.25
238336_s_at	Dnajc21	0.86	0.00367801	148.98	170.66	119.75	125.18	143.23	198.82	236.08	273.04	218.74	256.09	233.11	189.9	275.63	205.64	235.84	246.02	289.29
238475_at	ALG10B	0.86	0.00367801	18.33	15.38	15.67	14.22	18.86	24.13	23.13	29.96	29.91	30.92	27.78	26.14	30.15	29.7	32.6	23.96	34.37
239438_at	RAPGEF6	0.86	0.00367801	20.19	14.42	14.66	14.35	13.14	46	76.38	73.48	63.29	151.14	75.39	59.39	136.03	107.45	97.27	64.7	200.68
239699_s_at	PMS2L1	0.86	0.00367801	33.08	30.53	21.57	23.94	32.32	45.45	57.02	51.44	37.91	58.32	44.69	40.96	46.04	49.32	51.29	44.35	52.9
243087_at	WDR63	0.86	0.00367801	14.96	8.79	11.44	9.8	12.54	13.89	26.41	29.83	20.38	25.12	21.57	15.75	28.77	21.42	14.55	22.15	52.38
35265_at	FXR2	0.86	0.00367801	123.12	84.54	98.68	81.11	76.74	128.26	217.89	206.44	201.22	293.65	189.11	154.94	197.11	218.3	195.64	169.51	330.44
57703_at	Senp5	0.86	0.00367801	156.37	138.04	113.31	132.92	132.49	205.97	291.08	423.73	296.15	554.18	390.15	208.61	514.89	391.36	408.06	398.32	659.91
